# Supplementary material for: Macroalgal cover on coral reefs: Spatial and environmental predictors, and decadal trends in the Great Barrier Reef
Source: PLoS One. 2023 Jan 20;18(1):e0279699. doi: 10.1371/journal.pone.0279699 (PMC9858843; doi:10.1371/journal.pone.0279699)
Supplement: S1 Table — Summary parameters are on the logit scale. (CSV) [file pone.0279699.s002.csv]

	mean	sd	0.025quant	0.5quant	0.975quant	kld	AIMS_REEF_NAME
Arlington Reef.(Intercept)	-4.1736	0.2023	-4.5808	-4.1701	-3.7864	3.29E-08	Arlington Reef
Arlington Reef.REPORT_YEAR2008	0.2501	0.2769	-0.2927	0.2498	0.7952	9.77E-07	Arlington Reef
Arlington Reef.REPORT_YEAR2010	0.2678	0.2755	-0.2714	0.2671	0.8110	9.85E-07	Arlington Reef
Arlington Reef.REPORT_YEAR2012	0.3228	0.2741	-0.2130	0.3219	0.8638	9.84E-07	Arlington Reef
Arlington Reef.REPORT_YEAR2014	0.3865	0.2725	-0.1455	0.3853	0.9250	9.69E-07	Arlington Reef
Arlington Reef.REPORT_YEAR2016	0.8803	0.2630	0.3687	0.8785	1.4021	7.88E-07	Arlington Reef
Arlington Reef.REPORT_YEAR2017	1.0245	0.2609	0.5166	1.0228	1.5420	7.62E-07	Arlington Reef
Arlington Reef.REPORT_YEAR2018	1.1138	0.2598	0.6099	1.1115	1.6307	6.90E-07	Arlington Reef
Arlington Reef.REPORT_YEAR2020	0.2019	0.2771	-0.3397	0.2009	0.7489	9.31E-07	Arlington Reef
Boult Reef.(Intercept)	-10.4391	2.6233	-16.4598	-10.0647	-6.3193	8.95E-06	Boult Reef
Boult Reef.REPORT_YEAR2008	4.6615	2.6359	0.5202	4.2857	10.7102	8.98E-06	Boult Reef
Boult Reef.REPORT_YEAR2010	3.1327	2.6833	-1.1006	2.7559	9.2805	8.86E-06	Boult Reef
Boult Reef.REPORT_YEAR2012	5.6293	2.6275	1.5041	5.2538	11.6603	9.01E-06	Boult Reef
Boult Reef.REPORT_YEAR2014	4.4275	2.6395	0.2793	4.0515	10.4836	8.98E-06	Boult Reef
Boult Reef.REPORT_YEAR2016	3.9724	2.6492	-0.1945	3.5962	10.0490	8.95E-06	Boult Reef
Boult Reef.REPORT_YEAR2018	4.3629	2.6421	0.2093	3.9871	10.4245	8.96E-06	Boult Reef
Boult Reef.REPORT_YEAR2020	3.7964	2.6539	-0.3798	3.4202	9.8830	8.94E-06	Boult Reef
Erskine Island.(Intercept)	-6.5407	0.5839	-7.7790	-6.5088	-5.4838	1.89E-06	Erskine Island
Erskine Island.REPORT_YEAR2008	1.0724	0.7258	-0.3081	1.0555	2.5498	5.98E-08	Erskine Island
Erskine Island.REPORT_YEAR2010	0.9161	0.7299	-0.4945	0.9065	2.3812	2.42E-07	Erskine Island
Erskine Island.REPORT_YEAR2012	-0.1180	0.7807	-1.6428	-0.1220	1.4301	3.06E-07	Erskine Island
Erskine Island.REPORT_YEAR2014	0.2413	0.7602	-1.2430	0.2369	1.7509	9.37E-07	Erskine Island
Erskine Island.REPORT_YEAR2016	0.8554	0.7317	-0.5389	0.8393	2.3421	1.09E-07	Erskine Island
Erskine Island.REPORT_YEAR2018	1.1784	0.7208	-0.1992	1.1637	2.6401	6.71E-08	Erskine Island
Erskine Island.REPORT_YEAR2020	-0.3589	0.7974	-1.9259	-0.3596	1.2125	8.91E-07	Erskine Island
Fairfax Island.(Intercept)	-6.4954	0.4774	-7.4920	-6.4742	-5.6177	3.20E-06	Fairfax Island
Fairfax Island.REPORT_YEAR2008	1.4582	0.5810	0.3532	1.4454	2.6357	4.91E-07	Fairfax Island
Fairfax Island.REPORT_YEAR2010	2.3802	0.5608	1.3234	2.3643	3.5265	1.01E-06	Fairfax Island
Fairfax Island.REPORT_YEAR2012	3.7797	0.5494	2.7505	3.7620	4.9083	1.35E-06	Fairfax Island
Fairfax Island.REPORT_YEAR2014	2.7985	0.5559	1.7500	2.7830	3.9342	1.07E-06	Fairfax Island
Fairfax Island.REPORT_YEAR2016	1.8152	0.5711	0.7357	1.8002	2.9789	7.71E-07	Fairfax Island
Fairfax Island.REPORT_YEAR2018	1.4145	0.5825	0.3059	1.4019	2.5942	4.55E-07	Fairfax Island
Fairfax Island.REPORT_YEAR2020	2.8651	0.5549	1.8208	2.8488	4.0009	1.14E-06	Fairfax Island
Hoskyn Island.(Intercept)	-8.3881	1.0275	-10.6567	-8.2909	-6.6352	7.34E-06	Hoskyn Island
Hoskyn Island.REPORT_YEAR2008	2.8148	1.0259	1.0604	2.7194	5.0760	7.22E-06	Hoskyn Island
Hoskyn Island.REPORT_YEAR2010	2.9553	1.0210	1.2107	2.8597	5.2069	7.24E-06	Hoskyn Island
Hoskyn Island.REPORT_YEAR2012	3.6152	1.0086	1.8978	3.5187	5.8440	7.32E-06	Hoskyn Island
Hoskyn Island.REPORT_YEAR2014	3.3632	1.0123	1.6362	3.2673	5.5978	7.25E-06	Hoskyn Island
Hoskyn Island.REPORT_YEAR2016	2.7110	1.0293	0.9494	2.6159	4.9785	7.20E-06	Hoskyn Island
Hoskyn Island.REPORT_YEAR2018	2.7800	1.0259	1.0253	2.6846	5.0410	7.22E-06	Hoskyn Island
Hoskyn Island.REPORT_YEAR2020	2.3165	1.0412	0.5280	2.2225	4.6054	7.11E-06	Hoskyn Island
Masthead Island.(Intercept)	-6.2384	0.5392	-7.4053	-6.2013	-5.2837	2.13E-06	Masthead Island
Masthead Island.REPORT_YEAR2008	0.7066	0.6576	-0.5358	0.6877	2.0582	1.38E-07	Masthead Island
Masthead Island.REPORT_YEAR2010	0.0900	0.6834	-1.2255	0.0790	1.4695	4.72E-07	Masthead Island
Masthead Island.REPORT_YEAR2012	-0.9405	0.7730	-2.4986	-0.9280	0.5479	1.67E-07	Masthead Island
Masthead Island.REPORT_YEAR2014	0.4324	0.6673	-0.8391	0.4170	1.7931	3.98E-07	Masthead Island
Masthead Island.REPORT_YEAR2016	-0.9970	0.7810	-2.5791	-0.9816	0.4990	3.33E-07	Masthead Island
Masthead Island.REPORT_YEAR2018	-0.4511	0.7216	-1.8728	-0.4510	0.9718	5.50E-07	Masthead Island
Masthead Island.REPORT_YEAR2020	-0.7101	0.7446	-2.1896	-0.7055	0.7449	6.98E-08	Masthead Island
North Island.(Intercept)	-4.8557	0.3055	-5.4771	-4.8493	-4.2699	9.80E-09	North Island
North Island.REPORT_YEAR2008	2.2377	0.2966	1.6698	2.2325	2.8350	3.46E-08	North Island
North Island.REPORT_YEAR2010	1.1010	0.3107	0.5028	1.0968	1.7230	2.00E-07	North Island
North Island.REPORT_YEAR2012	1.8525	0.2999	1.2776	1.8475	2.4557	5.45E-08	North Island
North Island.REPORT_YEAR2014	2.1304	0.2972	1.5605	2.1255	2.7279	4.38E-08	North Island
North Island.REPORT_YEAR2016	1.5191	0.3034	0.9358	1.5146	2.1277	1.03E-07	North Island
North Island.REPORT_YEAR2018	1.0882	0.3102	0.4865	1.0856	1.7051	2.84E-07	North Island
North Island.REPORT_YEAR2020	0.6032	0.3222	-0.0215	0.6004	1.2438	5.38E-07	North Island
Farquarson Reef.(Intercept)	-1.0017	0.3173	-1.6369	-1.0017	-0.3661	4.06E-06	Farquarson Reef
Farquarson Reef.REPORT_YEAR2008	-1.7188	0.2739	-2.2613	-1.7174	-1.1840	6.99E-07	Farquarson Reef
Farquarson Reef.REPORT_YEAR2010	-1.0235	0.2674	-1.5507	-1.0230	-0.4987	3.87E-07	Farquarson Reef
Farquarson Reef.REPORT_YEAR2012	-2.7952	0.2891	-3.3686	-2.7933	-2.2322	9.41E-07	Farquarson Reef
Farquarson Reef.REPORT_YEAR2016	-1.9610	0.2757	-2.5070	-1.9596	-1.4228	7.70E-07	Farquarson Reef
Farquarson Reef.REPORT_YEAR2018	-1.6264	0.2715	-2.1624	-1.6257	-1.0945	6.02E-07	Farquarson Reef
Farquarson Reef.REPORT_YEAR2020	-1.0128	0.2665	-1.5374	-1.0126	-0.4889	2.98E-07	Farquarson Reef
Feather Reef.(Intercept)	-3.0471	0.4994	-4.0554	-3.0464	-2.0407	5.21E-06	Feather Reef
Feather Reef.REPORT_YEAR2008	-1.2235	0.3657	-1.9453	-1.2224	-0.5076	1.01E-06	Feather Reef
Feather Reef.REPORT_YEAR2010	-0.4946	0.3526	-1.1898	-0.4939	0.1966	8.05E-07	Feather Reef
Feather Reef.REPORT_YEAR2012	-1.5724	0.3754	-2.3139	-1.5711	-0.8383	9.11E-07	Feather Reef
Feather Reef.REPORT_YEAR2014	-0.6394	0.3509	-1.3261	-0.6405	0.0536	6.46E-07	Feather Reef
Feather Reef.REPORT_YEAR2016	-0.7681	0.3542	-1.4622	-0.7689	-0.0695	9.05E-07	Feather Reef
Feather Reef.REPORT_YEAR2018	-0.5164	0.3528	-1.2114	-0.5159	0.1760	8.22E-07	Feather Reef
Feather Reef.REPORT_YEAR2020	0.1227	0.3435	-0.5512	0.1221	0.7998	3.84E-07	Feather Reef
McCulloch Reef.(Intercept)	-2.1008	0.1368	-2.3720	-2.1000	-1.8337	8.26E-07	McCulloch Reef
McCulloch Reef.REPORT_YEAR2008	-0.1378	0.1636	-0.4604	-0.1376	0.1837	3.59E-07	McCulloch Reef
McCulloch Reef.REPORT_YEAR2010	-0.0871	0.1624	-0.4059	-0.0875	0.2335	1.84E-07	McCulloch Reef
McCulloch Reef.REPORT_YEAR2012	-1.9648	0.2043	-2.3708	-1.9631	-1.5681	2.54E-07	McCulloch Reef
McCulloch Reef.REPORT_YEAR2016	-1.4613	0.1866	-1.8321	-1.4599	-1.0985	7.64E-07	McCulloch Reef
McCulloch Reef.REPORT_YEAR2018	-0.2821	0.1646	-0.6057	-0.2822	0.0423	5.44E-07	McCulloch Reef
McCulloch Reef.REPORT_YEAR2020	-0.4828	0.1671	-0.8113	-0.4829	-0.1536	7.74E-07	McCulloch Reef
Moore Reef.(Intercept)	-2.8463	0.2313	-3.3118	-2.8444	-2.3909	1.99E-06	Moore Reef
Moore Reef.REPORT_YEAR2008	-0.3273	0.2196	-0.7568	-0.3281	0.1069	7.44E-07	Moore Reef
Moore Reef.REPORT_YEAR2010	0.0679	0.2137	-0.3479	0.0663	0.4926	4.43E-07	Moore Reef
Moore Reef.REPORT_YEAR2012	-0.5651	0.2242	-1.0068	-0.5647	-0.1255	9.48E-07	Moore Reef
Moore Reef.REPORT_YEAR2014	-0.8271	0.2298	-1.2780	-0.8274	-0.3746	1.07E-06	Moore Reef
Moore Reef.REPORT_YEAR2016	-0.2232	0.2180	-0.6479	-0.2246	0.2095	4.26E-07	Moore Reef
Moore Reef.REPORT_YEAR2018	0.5034	0.2100	0.0954	0.5016	0.9215	7.10E-07	Moore Reef
Moore Reef.REPORT_YEAR2020	0.1264	0.2134	-0.2891	0.1250	0.5501	5.26E-07	Moore Reef
Peart Reef.(Intercept)	-2.1600	0.1845	-2.5255	-2.1591	-1.7995	7.07E-07	Peart Reef
Peart Reef.REPORT_YEAR2008	-0.3326	0.2167	-0.7568	-0.3333	0.0954	3.47E-07	Peart Reef
Peart Reef.REPORT_YEAR2010	-0.2389	0.2160	-0.6620	-0.2395	0.1876	2.49E-07	Peart Reef
Peart Reef.REPORT_YEAR2012	-1.9000	0.2469	-2.3886	-1.8987	-1.4186	7.43E-07	Peart Reef
Peart Reef.REPORT_YEAR2014	-0.9294	0.2240	-1.3687	-0.9298	-0.4879	9.24E-07	Peart Reef
Peart Reef.REPORT_YEAR2016	-0.9084	0.2231	-1.3458	-0.9087	-0.4689	9.05E-07	Peart Reef
Peart Reef.REPORT_YEAR2018	-0.0212	0.2144	-0.4405	-0.0220	0.4025	2.18E-07	Peart Reef
Peart Reef.REPORT_YEAR2020	0.3040	0.2127	-0.1127	0.3034	0.7240	3.70E-07	Peart Reef
Taylor Reef.(Intercept)	-4.6141	0.2706	-5.1664	-4.6069	-4.1028	1.61E-08	Taylor Reef
Taylor Reef.REPORT_YEAR2008	0.0948	0.3717	-0.6328	0.0936	0.8290	6.40E-07	Taylor Reef
Taylor Reef.REPORT_YEAR2010	0.8134	0.3527	0.1290	0.8101	1.5167	8.15E-07	Taylor Reef
Taylor Reef.REPORT_YEAR2012	0.7122	0.3545	0.0243	0.7088	1.4191	8.35E-07	Taylor Reef
Taylor Reef.REPORT_YEAR2016	0.3418	0.3630	-0.3619	0.3383	1.0657	8.90E-07	Taylor Reef
Taylor Reef.REPORT_YEAR2018	-0.1212	0.3781	-0.8647	-0.1212	0.6224	8.49E-07	Taylor Reef
Taylor Reef.REPORT_YEAR2020	-0.5807	0.3998	-1.3699	-0.5795	0.2015	6.75E-07	Taylor Reef
Hedley Reef.(Intercept)	-2.3943	0.3608	-3.1229	-2.3935	-1.6689	4.56E-06	Hedley Reef
Hedley Reef.REPORT_YEAR2008	-0.8683	0.2689	-1.3979	-0.8680	-0.3399	8.83E-07	Hedley Reef
Hedley Reef.REPORT_YEAR2010	-0.6082	0.2649	-1.1293	-0.6082	-0.0869	7.09E-07	Hedley Reef
Hedley Reef.REPORT_YEAR2012	-2.6579	0.3278	-3.3149	-2.6533	-2.0270	7.61E-08	Hedley Reef
Hedley Reef.REPORT_YEAR2016	-0.9884	0.2714	-1.5235	-0.9879	-0.4558	9.50E-07	Hedley Reef
Hedley Reef.REPORT_YEAR2018	-0.7621	0.2673	-1.2882	-0.7620	-0.2363	8.21E-07	Hedley Reef
Hedley Reef.REPORT_YEAR2020	0.3917	0.2570	-0.1131	0.3913	0.8987	4.11E-07	Hedley Reef
Penrith Island.(Intercept)	-4.6381	0.5017	-5.6583	-4.6297	-3.6650	8.96E-07	Penrith Island
Penrith Island.REPORT_YEAR2008	-0.5129	0.5281	-1.5647	-0.5084	0.5139	9.28E-07	Penrith Island
Penrith Island.REPORT_YEAR2010	-2.5553	0.6863	-3.9744	-2.5305	-1.2761	1.97E-06	Penrith Island
Penrith Island.REPORT_YEAR2012	-1.2865	0.5573	-2.3917	-1.2832	-0.1997	3.88E-07	Penrith Island
Penrith Island.REPORT_YEAR2014	-0.6574	0.5280	-1.7002	-0.6560	0.3775	1.01E-06	Penrith Island
Penrith Island.REPORT_YEAR2016	-1.1762	0.5556	-2.2870	-1.1699	-0.1011	4.12E-07	Penrith Island
Penrith Island.REPORT_YEAR2018	-1.7542	0.5958	-2.9569	-1.7433	-0.6135	1.94E-08	Penrith Island
Penrith Island.REPORT_YEAR2020	0.0567	0.5030	-0.9176	0.0513	1.0620	8.10E-07	Penrith Island
Pompey Reef No.1.(Intercept)	-4.5157	0.3004	-5.1191	-4.5110	-3.9384	3.15E-07	Pompey Reef No.1
Pompey Reef No.1.REPORT_YEAR2008	1.0087	0.4032	0.2183	1.0078	1.8040	1.03E-06	Pompey Reef No.1
Pompey Reef No.1.REPORT_YEAR2010	0.2917	0.4147	-0.5232	0.2915	1.1074	8.91E-07	Pompey Reef No.1
Pompey Reef No.1.REPORT_YEAR2012	0.1148	0.4199	-0.7126	0.1155	0.9383	4.64E-07	Pompey Reef No.1
Pompey Reef No.1.REPORT_YEAR2014	0.9616	0.4016	0.1801	0.9588	1.7592	9.34E-07	Pompey Reef No.1
Pompey Reef No.1.REPORT_YEAR2016	-0.7553	0.4509	-1.6493	-0.7525	0.1227	7.15E-07	Pompey Reef No.1
Pompey Reef No.1.REPORT_YEAR2018	0.5895	0.4107	-0.2201	0.5902	1.3949	1.03E-06	Pompey Reef No.1
Pompey Reef No.1.REPORT_YEAR2020	2.3584	0.3916	1.5990	2.3546	3.1392	8.45E-07	Pompey Reef No.1
Pompey Reef No.2.(Intercept)	-6.0826	0.4647	-7.0498	-6.0632	-5.2250	1.36E-06	Pompey Reef No.2
Pompey Reef No.2.REPORT_YEAR2008	1.2332	0.5771	0.1279	1.2230	2.3966	5.12E-08	Pompey Reef No.2
Pompey Reef No.2.REPORT_YEAR2010	-0.1575	0.6409	-1.4160	-0.1577	1.1027	1.01E-06	Pompey Reef No.2
Pompey Reef No.2.REPORT_YEAR2012	0.1597	0.6185	-1.0418	0.1548	1.3889	8.58E-07	Pompey Reef No.2
Pompey Reef No.2.REPORT_YEAR2014	2.6789	0.5574	1.6282	2.6631	3.8191	7.84E-08	Pompey Reef No.2
Pompey Reef No.2.REPORT_YEAR2016	1.8615	0.5645	0.7871	1.8491	3.0063	1.69E-08	Pompey Reef No.2
Pompey Reef No.2.REPORT_YEAR2018	1.1160	0.5807	0.0101	1.1035	2.2924	3.40E-08	Pompey Reef No.2
Pompey Reef No.2.REPORT_YEAR2020	2.6533	0.5581	1.6024	2.6372	3.7957	8.36E-08	Pompey Reef No.2
Reef 20-348.(Intercept)	-6.7563	0.6832	-8.2653	-6.6992	-5.5734	3.33E-06	Reef 20-348
Reef 20-348.REPORT_YEAR2008	0.0872	0.8688	-1.6715	0.0997	1.7720	4.04E-08	Reef 20-348
Reef 20-348.REPORT_YEAR2010	-0.7401	0.9247	-2.6116	-0.7246	1.0440	2.94E-08	Reef 20-348
Reef 20-348.REPORT_YEAR2012	-0.3828	0.8970	-2.1980	-0.3691	1.3527	5.02E-07	Reef 20-348
Reef 20-348.REPORT_YEAR2014	-1.3194	0.9973	-3.3867	-1.2842	0.5502	1.24E-06	Reef 20-348
Reef 20-348.REPORT_YEAR2016	-0.9530	0.9582	-2.9364	-0.9220	0.8522	2.54E-07	Reef 20-348
Reef 20-348.REPORT_YEAR2018	-0.8682	0.9517	-2.8408	-0.8368	0.9234	1.45E-07	Reef 20-348
Reef 20-353.(Intercept)	-7.3079	0.6319	-8.6675	-7.2640	-6.1886	6.00E-06	Reef 20-353
Reef 20-353.REPORT_YEAR2008	1.6609	0.7282	0.3230	1.6274	3.1852	3.87E-06	Reef 20-353
Reef 20-353.REPORT_YEAR2010	0.7907	0.7826	-0.6770	0.7659	2.3978	2.02E-06	Reef 20-353
Reef 20-353.REPORT_YEAR2012	1.5262	0.7336	0.1772	1.4930	3.0601	3.75E-06	Reef 20-353
Reef 20-353.REPORT_YEAR2014	2.5104	0.7009	1.2389	2.4724	3.9924	4.69E-06	Reef 20-353
Reef 20-353.REPORT_YEAR2016	2.7249	0.6972	1.4641	2.6857	4.2022	4.85E-06	Reef 20-353
Reef 20-353.REPORT_YEAR2018	1.9723	0.7152	0.6678	1.9361	3.4778	4.32E-06	Reef 20-353
Reef 20-353.REPORT_YEAR2020	4.0357	0.6844	2.8051	3.9948	5.4922	5.17E-06	Reef 20-353
Reef 21-060.(Intercept)	-6.3033	0.5832	-7.4914	-6.2899	-5.1900	1.31E-07	Reef 21-060
Reef 21-060.REPORT_YEAR2008	1.2437	0.5724	0.1418	1.2358	2.3900	1.41E-08	Reef 21-060
Reef 21-060.REPORT_YEAR2010	2.0676	0.5559	0.9997	2.0591	3.1836	3.42E-08	Reef 21-060
Reef 21-060.REPORT_YEAR2012	3.9029	0.5375	2.8846	3.8897	4.9961	2.88E-07	Reef 21-060
Reef 21-060.REPORT_YEAR2014	3.4103	0.5394	2.3893	3.3967	4.5080	2.89E-07	Reef 21-060
Reef 21-060.REPORT_YEAR2016	3.1969	0.5412	2.1694	3.1844	4.2952	2.24E-07	Reef 21-060
Reef 21-060.REPORT_YEAR2018	1.6821	0.5598	0.6131	1.6715	2.8117	4.95E-08	Reef 21-060
Reef 21-060.REPORT_YEAR2020	3.5014	0.5392	2.4808	3.4878	4.5988	2.89E-07	Reef 21-060
Reef 21-062.(Intercept)	-7.8812	0.7844	-9.5881	-7.8187	-6.5152	6.62E-06	Reef 21-062
Reef 21-062.REPORT_YEAR2008	2.6789	0.8537	1.1451	2.6261	4.5011	5.34E-06	Reef 21-062
Reef 21-062.REPORT_YEAR2010	1.5527	0.8960	-0.0717	1.5035	3.4490	4.68E-06	Reef 21-062
Reef 21-062.REPORT_YEAR2012	1.4024	0.9057	-0.2517	1.3566	3.3096	4.27E-06	Reef 21-062
Reef 21-062.REPORT_YEAR2014	2.1366	0.8715	0.5778	2.0814	3.9993	5.45E-06	Reef 21-062
Reef 21-062.REPORT_YEAR2016	1.8526	0.8807	0.2656	1.8006	3.7254	5.07E-06	Reef 21-062
Reef 21-062.REPORT_YEAR2018	1.3329	0.9105	-0.3247	1.2855	3.2527	4.37E-06	Reef 21-062
Reef 21-064.(Intercept)	-7.9687	0.8367	-9.7800	-7.9064	-6.4961	6.06E-06	Reef 21-064
Reef 21-064.REPORT_YEAR2008	2.0709	0.8742	0.5027	2.0167	3.9371	5.45E-06	Reef 21-064
Reef 21-064.REPORT_YEAR2010	0.0107	1.0915	-2.1342	0.0119	2.1489	2.94E-07	Reef 21-064
Reef 21-064.REPORT_YEAR2012	1.6302	0.8955	0.0142	1.5786	3.5323	5.06E-06	Reef 21-064
Reef 21-064.REPORT_YEAR2014	4.0348	0.8350	2.5590	3.9751	5.8365	6.21E-06	Reef 21-064
Reef 21-064.REPORT_YEAR2016	2.6767	0.8553	1.1569	2.6187	4.5146	5.92E-06	Reef 21-064
Reef 21-064.REPORT_YEAR2018	3.7543	0.8378	2.2733	3.6946	5.5617	6.19E-06	Reef 21-064
Reef 21-064.REPORT_YEAR2020	6.3363	0.8333	4.8732	6.2738	8.1414	6.41E-06	Reef 21-064
Reef 21-139.(Intercept)	-3.2302	0.2526	-3.7337	-3.2278	-2.7405	8.76E-07	Reef 21-139
Reef 21-139.REPORT_YEAR2008	0.0527	0.3030	-0.5412	0.0520	0.6503	4.36E-07	Reef 21-139
Reef 21-139.REPORT_YEAR2010	-0.7033	0.3152	-1.3211	-0.7039	-0.0819	9.91E-07	Reef 21-139
Reef 21-139.REPORT_YEAR2012	-0.1250	0.3049	-0.7215	-0.1260	0.4774	7.42E-08	Reef 21-139
Reef 21-139.REPORT_YEAR2014	-0.5918	0.3137	-1.2090	-0.5917	0.0243	9.13E-07	Reef 21-139
Reef 21-139.REPORT_YEAR2016	-0.1417	0.3047	-0.7366	-0.1432	0.4614	2.94E-07	Reef 21-139
Reef 21-139.REPORT_YEAR2018	-0.4264	0.3094	-1.0332	-0.4269	0.1833	7.11E-07	Reef 21-139
Reef 21-139.REPORT_YEAR2020	-0.8153	0.3182	-1.4397	-0.8156	-0.1889	1.05E-06	Reef 21-139
Reef 21-187.(Intercept)	-3.9863	0.4140	-4.8247	-3.9780	-3.1948	6.51E-07	Reef 21-187
Reef 21-187.REPORT_YEAR2008	0.5366	0.5682	-0.5719	0.5329	1.6661	7.69E-07	Reef 21-187
Reef 21-187.REPORT_YEAR2010	-3.1118	0.7294	-4.6075	-3.0900	-1.7392	7.60E-07	Reef 21-187
Reef 21-187.REPORT_YEAR2012	-1.4878	0.6179	-2.7232	-1.4811	-0.2905	7.40E-07	Reef 21-187
Reef 21-187.REPORT_YEAR2014	-2.1229	0.6536	-3.4450	-2.1103	-0.8726	1.38E-07	Reef 21-187
Reef 21-187.REPORT_YEAR2016	-1.3219	0.6053	-2.5195	-1.3196	-0.1366	1.00E-06	Reef 21-187
Reef 21-187.REPORT_YEAR2018	-1.5118	0.6129	-2.7277	-1.5084	-0.3152	8.87E-07	Reef 21-187
Reef 21-187.REPORT_YEAR2020	-1.3812	0.6059	-2.5777	-1.3798	-0.1925	1.01E-06	Reef 21-187
Reef 21-591.(Intercept)	-3.7448	0.3815	-4.5160	-3.7415	-2.9914	1.11E-06	Reef 21-591
Reef 21-591.REPORT_YEAR2008	0.7475	0.3417	0.0780	0.7466	1.4221	8.79E-07	Reef 21-591
Reef 21-591.REPORT_YEAR2010	-0.2402	0.3558	-0.9400	-0.2401	0.4593	7.20E-07	Reef 21-591
Reef 21-591.REPORT_YEAR2012	-0.1410	0.3546	-0.8398	-0.1404	0.5548	6.26E-07	Reef 21-591
Reef 21-591.REPORT_YEAR2014	-0.6362	0.3685	-1.3671	-0.6338	0.0816	9.51E-07	Reef 21-591
Reef 21-591.REPORT_YEAR2016	-1.2720	0.3898	-2.0461	-1.2691	-0.5142	5.53E-07	Reef 21-591
Reef 21-591.REPORT_YEAR2018	0.3949	0.3439	-0.2777	0.3935	1.0749	8.44E-07	Reef 21-591
Reef 21-591.REPORT_YEAR2020	1.4600	0.3352	0.8081	1.4574	2.1268	9.03E-07	Reef 21-591
Tern Island.(Intercept)	-6.3699	0.4660	-7.3498	-6.3469	-5.5198	3.07E-06	Tern Island
Tern Island.REPORT_YEAR2008	-1.4172	0.8805	-3.2882	-1.3658	0.1705	5.18E-06	Tern Island
Tern Island.REPORT_YEAR2010	-1.0118	0.7816	-2.6305	-0.9822	0.4410	2.78E-06	Tern Island
Tern Island.REPORT_YEAR2012	-0.4331	0.6898	-1.8193	-0.4223	0.8912	1.37E-08	Tern Island
Tern Island.REPORT_YEAR2014	0.7692	0.5864	-0.3584	0.7603	1.9469	1.59E-08	Tern Island
Tern Island.REPORT_YEAR2016	2.6838	0.5396	1.6737	2.6658	3.7954	9.45E-07	Tern Island
Tern Island.REPORT_YEAR2018	0.2357	0.6201	-0.9719	0.2319	1.4647	6.05E-07	Tern Island
Tern Island.REPORT_YEAR2020	1.4198	0.5614	0.3559	1.4057	2.5634	3.69E-07	Tern Island
Jenkins Reef.(Intercept)	-6.0385	0.5427	-7.1513	-6.0258	-4.9950	5.53E-08	Jenkins Reef
Jenkins Reef.REPORT_YEAR2008	1.1030	0.4585	0.2282	1.0938	2.0299	1.92E-07	Jenkins Reef
Jenkins Reef.REPORT_YEAR2010	1.1143	0.4564	0.2438	1.1050	2.0373	2.23E-07	Jenkins Reef
Jenkins Reef.REPORT_YEAR2012	1.6060	0.4425	0.7672	1.5951	2.5066	5.50E-07	Jenkins Reef
Jenkins Reef.REPORT_YEAR2014	1.1579	0.4558	0.2890	1.1485	2.0802	2.39E-07	Jenkins Reef
Jenkins Reef.REPORT_YEAR2016	0.3075	0.4965	-0.6603	0.3048	1.2902	3.49E-07	Jenkins Reef
Jenkins Reef.REPORT_YEAR2018	0.2914	0.4988	-0.6776	0.2877	1.2813	4.33E-07	Jenkins Reef
Jenkins Reef.REPORT_YEAR2020	2.1825	0.4318	1.3698	2.1698	3.0669	9.24E-07	Jenkins Reef
Reef 21-245.(Intercept)	-3.4357	0.3183	-4.0722	-3.4341	-2.8077	7.19E-07	Reef 21-245
Reef 21-245.REPORT_YEAR2008	0.4600	0.3301	-0.1857	0.4586	1.1139	6.74E-07	Reef 21-245
Reef 21-245.REPORT_YEAR2010	-1.8784	0.4040	-2.6947	-1.8704	-1.1069	6.97E-08	Reef 21-245
Reef 21-245.REPORT_YEAR2012	-1.2559	0.3664	-1.9799	-1.2546	-0.5391	8.51E-07	Reef 21-245
Reef 21-245.REPORT_YEAR2014	-0.7659	0.3528	-1.4656	-0.7639	-0.0774	9.69E-07	Reef 21-245
Reef 21-245.REPORT_YEAR2016	-1.1447	0.3634	-1.8649	-1.1428	-0.4353	8.90E-07	Reef 21-245
Reef 21-245.REPORT_YEAR2020	-1.1260	0.3626	-1.8435	-1.1244	-0.4175	9.12E-07	Reef 21-245
Reef 21-278.(Intercept)	-3.0700	0.1971	-3.4633	-3.0681	-2.6879	8.86E-07	Reef 21-278
Reef 21-278.REPORT_YEAR2008	-0.1228	0.2797	-0.6761	-0.1218	0.4245	4.88E-07	Reef 21-278
Reef 21-278.REPORT_YEAR2010	0.0144	0.2766	-0.5283	0.0138	0.5602	2.64E-07	Reef 21-278
Reef 21-278.REPORT_YEAR2012	-2.1090	0.3468	-2.8037	-2.1042	-1.4411	9.82E-09	Reef 21-278
Reef 21-278.REPORT_YEAR2014	-1.8273	0.3296	-2.4851	-1.8236	-1.1899	2.00E-07	Reef 21-278
Reef 21-278.REPORT_YEAR2016	-2.1590	0.3499	-2.8607	-2.1539	-1.4859	1.27E-08	Reef 21-278
Reef 21-278.REPORT_YEAR2020	-1.0931	0.2987	-1.6820	-1.0925	-0.5075	9.95E-07	Reef 21-278
Reef 21-550.(Intercept)	-7.1437	0.6036	-8.4473	-7.0997	-6.0794	6.27E-06	Reef 21-550
Reef 21-550.REPORT_YEAR2008	3.0743	0.6475	1.9131	3.0340	4.4562	5.53E-06	Reef 21-550
Reef 21-550.REPORT_YEAR2010	0.2434	0.8076	-1.3070	0.2313	1.8622	8.20E-08	Reef 21-550
Reef 21-550.REPORT_YEAR2012	5.8584	0.6355	4.7281	5.8158	7.2219	5.88E-06	Reef 21-550
Reef 21-550.REPORT_YEAR2014	4.4270	0.6379	3.2908	4.3847	5.7945	5.82E-06	Reef 21-550
Reef 21-550.REPORT_YEAR2016	2.5307	0.6556	1.3543	2.4904	3.9284	5.46E-06	Reef 21-550
Reef 21-550.REPORT_YEAR2018	2.0640	0.6672	0.8607	2.0252	3.4813	5.19E-06	Reef 21-550
Reef 21-550.REPORT_YEAR2020	0.9163	0.7281	-0.4310	0.8866	2.4299	3.33E-06	Reef 21-550
Reef 22-084.(Intercept)	-7.6549	0.7333	-9.2534	-7.5951	-6.3792	6.72E-06	Reef 22-084
Reef 22-084.REPORT_YEAR2008	2.8286	0.7902	1.4315	2.7724	4.5321	6.19E-06	Reef 22-084
Reef 22-084.REPORT_YEAR2010	0.6784	0.9153	-1.0193	0.6429	2.5760	3.06E-06	Reef 22-084
Reef 22-084.REPORT_YEAR2012	5.0004	0.7713	3.6451	4.9424	6.6703	6.43E-06	Reef 22-084
Reef 22-084.REPORT_YEAR2014	3.9300	0.7761	2.5636	3.8725	5.6082	6.37E-06	Reef 22-084
Reef 22-084.REPORT_YEAR2016	2.7912	0.7906	1.3931	2.7350	4.4955	6.18E-06	Reef 22-084
Reef 22-084.REPORT_YEAR2018	1.6730	0.8295	0.1862	1.6214	3.4432	5.55E-06	Reef 22-084
Reef 22-084.REPORT_YEAR2020	1.2177	0.8585	-0.3390	1.1708	3.0336	4.88E-06	Reef 22-084
Small Lagoon Reef.(Intercept)	-8.2214	0.9723	-10.3792	-8.1237	-6.5786	7.35E-06	Small Lagoon Reef
Small Lagoon Reef.REPORT_YEAR2008	3.2787	1.0114	1.5556	3.1822	5.5128	7.30E-06	Small Lagoon Reef
Small Lagoon Reef.REPORT_YEAR2010	2.7763	1.0225	1.0292	2.6806	5.0310	7.24E-06	Small Lagoon Reef
Small Lagoon Reef.REPORT_YEAR2012	2.9276	1.0190	1.1884	2.8316	5.1760	7.26E-06	Small Lagoon Reef
Small Lagoon Reef.REPORT_YEAR2014	3.4738	1.0075	1.7585	3.3772	5.7003	7.31E-06	Small Lagoon Reef
Small Lagoon Reef.REPORT_YEAR2016	3.1212	1.0133	1.3928	3.0252	5.3582	7.26E-06	Small Lagoon Reef
Small Lagoon Reef.REPORT_YEAR2018	3.0067	1.0158	1.2733	2.9107	5.2488	7.26E-06	Small Lagoon Reef
Small Lagoon Reef.REPORT_YEAR2020	2.6580	1.0243	0.9044	2.5631	4.9148	7.15E-06	Small Lagoon Reef
Wade Reef.(Intercept)	-6.0612	0.3962	-6.8990	-6.0398	-5.3440	3.63E-06	Wade Reef
Wade Reef.REPORT_YEAR2008	1.3383	0.4615	0.4750	1.3231	2.2880	9.70E-07	Wade Reef
Wade Reef.REPORT_YEAR2010	0.5852	0.4945	-0.3577	0.5752	1.5847	2.55E-08	Wade Reef
Wade Reef.REPORT_YEAR2012	1.8315	0.4483	1.0003	1.8140	2.7616	1.58E-06	Wade Reef
Wade Reef.REPORT_YEAR2014	1.8685	0.4487	1.0376	1.8507	2.8003	1.61E-06	Wade Reef
Wade Reef.REPORT_YEAR2016	1.3492	0.4601	0.4894	1.3336	2.2971	1.04E-06	Wade Reef
Wade Reef.REPORT_YEAR2018	1.2086	0.4652	0.3371	1.1937	2.1648	8.43E-07	Wade Reef
Wade Reef.REPORT_YEAR2020	2.4527	0.4353	1.6475	2.4349	3.3581	1.95E-06	Wade Reef
Reef 21-296.(Intercept)	-3.6639	0.2300	-4.1244	-3.6615	-3.2159	5.21E-07	Reef 21-296
Reef 21-296.REPORT_YEAR2008	0.9733	0.2518	0.4860	0.9706	1.4759	8.54E-07	Reef 21-296
Reef 21-296.REPORT_YEAR2010	1.0217	0.2517	0.5340	1.0192	1.5234	8.73E-07	Reef 21-296
Reef 21-296.REPORT_YEAR2012	0.8374	0.2533	0.3469	0.8348	1.3425	8.64E-07	Reef 21-296
Reef 21-296.REPORT_YEAR2014	0.6966	0.2550	0.2023	0.6942	1.2046	8.71E-07	Reef 21-296
Reef 21-296.REPORT_YEAR2016	0.5014	0.2571	0.0027	0.4991	1.0131	8.59E-07	Reef 21-296
Reef 21-296.REPORT_YEAR2018	0.8935	0.2527	0.4053	0.8905	1.3985	8.32E-07	Reef 21-296
Reef 21-302.(Intercept)	-4.3302	0.4105	-5.1648	-4.3264	-3.5135	1.35E-05	Reef 21-302
Reef 21-302.REPORT_YEAR2008	0.5175	0.2748	-0.0140	0.5144	1.0664	8.01E-07	Reef 21-302
Reef 21-302.REPORT_YEAR2010	0.3256	0.2797	-0.2170	0.3232	0.8823	8.94E-07	Reef 21-302
Reef 21-302.REPORT_YEAR2012	0.2942	0.2807	-0.2502	0.2917	0.8531	8.87E-07	Reef 21-302
Reef 21-302.REPORT_YEAR2014	0.8417	0.2677	0.3215	0.8395	1.3743	7.51E-07	Reef 21-302
Reef 21-302.REPORT_YEAR2016	0.2523	0.2818	-0.2938	0.2496	0.8139	8.59E-07	Reef 21-302
Reef 21-302.REPORT_YEAR2018	0.7362	0.2703	0.2144	0.7328	1.2770	6.91E-07	Reef 21-302
Reef 21-558.(Intercept)	-4.8221	0.3079	-5.4457	-4.8165	-4.2297	2.90E-08	Reef 21-558
Reef 21-558.REPORT_YEAR2008	1.3687	0.3132	0.7629	1.3653	1.9939	2.38E-07	Reef 21-558
Reef 21-558.REPORT_YEAR2010	1.5604	0.3108	0.9578	1.5574	2.1798	2.20E-07	Reef 21-558
Reef 21-558.REPORT_YEAR2012	0.9710	0.3206	0.3503	0.9678	1.6102	3.63E-07	Reef 21-558
Reef 21-558.REPORT_YEAR2014	0.7338	0.3261	0.0980	0.7320	1.3797	5.72E-07	Reef 21-558
Reef 21-558.REPORT_YEAR2016	0.1480	0.3459	-0.5330	0.1485	0.8262	1.02E-06	Reef 21-558
Reef 21-558.REPORT_YEAR2018	0.4594	0.3384	-0.2034	0.4586	1.1266	8.92E-07	Reef 21-558
Centipede Reef.(Intercept)	-1.7466	0.1685	-2.0782	-1.7464	-1.4160	5.09E-07	Centipede Reef
Centipede Reef.REPORT_YEAR2008	0.3105	0.2312	-0.1446	0.3106	0.7651	1.49E-07	Centipede Reef
Centipede Reef.REPORT_YEAR2010	0.0233	0.2318	-0.4326	0.0233	0.4794	7.42E-08	Centipede Reef
Centipede Reef.REPORT_YEAR2012	-1.9495	0.2579	-2.4632	-1.9470	-1.4495	8.63E-07	Centipede Reef
Centipede Reef.REPORT_YEAR2016	-1.6345	0.2478	-2.1235	-1.6338	-1.1493	9.56E-07	Centipede Reef
Centipede Reef.REPORT_YEAR2018	-1.5481	0.2473	-2.0381	-1.5467	-1.0656	8.98E-07	Centipede Reef
Centipede Reef.REPORT_YEAR2020	-0.9407	0.2386	-1.4116	-0.9401	-0.4733	6.31E-07	Centipede Reef
Fore and Aft Reef.(Intercept)	-2.1643	0.1433	-2.4481	-2.1636	-1.8843	8.28E-07	Fore and Aft Reef
Fore and Aft Reef.REPORT_YEAR2008	0.0035	0.2021	-0.3936	0.0033	0.4016	9.29E-08	Fore and Aft Reef
Fore and Aft Reef.REPORT_YEAR2010	0.0011	0.2021	-0.3960	0.0010	0.3989	1.01E-07	Fore and Aft Reef
Fore and Aft Reef.REPORT_YEAR2012	-1.8916	0.2375	-2.3651	-1.8891	-1.4321	5.79E-07	Fore and Aft Reef
Fore and Aft Reef.REPORT_YEAR2014	-1.0600	0.2147	-1.4835	-1.0595	-0.6396	9.62E-07	Fore and Aft Reef
Fore and Aft Reef.REPORT_YEAR2016	-1.9636	0.2395	-2.4402	-1.9615	-1.4991	5.22E-07	Fore and Aft Reef
Fore and Aft Reef.REPORT_YEAR2018	-1.2529	0.2183	-1.6838	-1.2523	-0.8255	1.00E-06	Fore and Aft Reef
Fore and Aft Reef.REPORT_YEAR2020	-0.9565	0.2125	-1.3759	-0.9559	-0.5406	9.00E-07	Fore and Aft Reef
Grub Reef (18-077).(Intercept)	-4.6048	0.3636	-5.3454	-4.5959	-3.9146	2.78E-07	Grub Reef (18-077)
Grub Reef (18-077).REPORT_YEAR2008	0.2299	0.4284	-0.6033	0.2266	1.0821	8.99E-07	Grub Reef (18-077)
Grub Reef (18-077).REPORT_YEAR2010	0.1641	0.4301	-0.6746	0.1615	1.0175	8.63E-07	Grub Reef (18-077)
Grub Reef (18-077).REPORT_YEAR2012	-0.2337	0.4409	-1.0954	-0.2355	0.6388	5.30E-07	Grub Reef (18-077)
Grub Reef (18-077).REPORT_YEAR2014	0.8855	0.4164	0.0816	0.8801	1.7198	7.96E-07	Grub Reef (18-077)
Grub Reef (18-077).REPORT_YEAR2016	-0.2110	0.4405	-1.0716	-0.2131	0.6611	5.67E-07	Grub Reef (18-077)
Grub Reef (18-077).REPORT_YEAR2018	0.1263	0.4307	-0.7080	0.1219	0.9860	8.22E-07	Grub Reef (18-077)
Grub Reef (18-077).REPORT_YEAR2020	-0.1593	0.4375	-1.0125	-0.1619	0.7083	1.37E-07	Grub Reef (18-077)
Helix Reef.(Intercept)	-5.5167	0.5497	-6.6347	-5.5092	-4.4377	7.22E-06	Helix Reef
Helix Reef.REPORT_YEAR2008	1.1138	0.3877	0.3696	1.1075	1.8933	3.47E-08	Helix Reef
Helix Reef.REPORT_YEAR2010	2.0905	0.3692	1.3850	2.0833	2.8367	4.95E-08	Helix Reef
Helix Reef.REPORT_YEAR2012	0.3125	0.4152	-0.4972	0.3104	1.1342	7.13E-07	Helix Reef
Helix Reef.REPORT_YEAR2014	1.4836	0.3786	0.7600	1.4764	2.2480	1.58E-08	Helix Reef
Helix Reef.REPORT_YEAR2016	0.7061	0.3995	-0.0634	0.7006	1.5063	1.78E-07	Helix Reef
Helix Reef.REPORT_YEAR2018	0.7800	0.3963	0.0166	0.7746	1.5740	1.34E-07	Helix Reef
Helix Reef.REPORT_YEAR2020	0.1451	0.4233	-0.6793	0.1427	0.9834	9.16E-07	Helix Reef
John Brewer Reef.(Intercept)	-2.8112	0.7192	-4.2619	-2.8128	-1.3482	9.24E-07	John Brewer Reef
John Brewer Reef.REPORT_YEAR2001	-0.2032	0.3379	-0.8659	-0.2034	0.4611	3.61E-07	John Brewer Reef
John Brewer Reef.REPORT_YEAR1995	-1.4333	0.3785	-2.1844	-1.4306	-0.6980	6.89E-07	John Brewer Reef
John Brewer Reef.REPORT_YEAR1996	-0.8933	0.3487	-1.5788	-0.8931	-0.2094	9.71E-07	John Brewer Reef
John Brewer Reef.REPORT_YEAR1997	-0.8810	0.3491	-1.5675	-0.8806	-0.1967	9.67E-07	John Brewer Reef
John Brewer Reef.REPORT_YEAR1998	-1.0065	0.3494	-1.6942	-1.0060	-0.3219	9.55E-07	John Brewer Reef
John Brewer Reef.REPORT_YEAR1999	-0.4760	0.3418	-1.1474	-0.4760	0.1951	7.12E-07	John Brewer Reef
John Brewer Reef.REPORT_YEAR2000	0.2057	0.3321	-0.4445	0.2051	0.8597	6.40E-07	John Brewer Reef
John Brewer Reef.REPORT_YEAR2003	0.3264	0.3341	-0.3295	0.3264	0.9827	4.36E-07	John Brewer Reef
John Brewer Reef.REPORT_YEAR2004	-0.0989	0.3390	-0.7652	-0.0987	0.5662	4.96E-07	John Brewer Reef
John Brewer Reef.REPORT_YEAR2005	0.0345	0.3382	-0.6312	0.0350	0.6972	4.53E-07	John Brewer Reef
John Brewer Reef.REPORT_YEAR2007	0.6176	0.3293	-0.0267	0.6167	1.2668	7.46E-07	John Brewer Reef
John Brewer Reef.REPORT_YEAR2009	0.0388	0.3336	-0.6145	0.0382	0.6957	5.14E-07	John Brewer Reef
John Brewer Reef.REPORT_YEAR2011	-1.2367	0.3504	-1.9246	-1.2367	-0.5488	9.79E-07	John Brewer Reef
John Brewer Reef.REPORT_YEAR2013	-1.0364	0.3476	-1.7175	-1.0368	-0.3525	9.47E-07	John Brewer Reef
John Brewer Reef.REPORT_YEAR2015	-1.8613	0.3739	-2.5997	-1.8598	-1.1317	7.68E-07	John Brewer Reef
John Brewer Reef.REPORT_YEAR2017	-1.6990	0.3680	-2.4243	-1.6980	-0.9795	8.94E-07	John Brewer Reef
John Brewer Reef.REPORT_YEAR2019	-1.2607	0.3567	-1.9632	-1.2600	-0.5623	1.00E-06	John Brewer Reef
John Brewer Reef.REPORT_YEAR2020	-1.1961	0.3509	-1.8850	-1.1961	-0.5069	9.92E-07	John Brewer Reef
John Brewer Reef.REPORT_YEAR2021	-0.3236	0.3374	-0.9843	-0.3242	0.3407	4.19E-08	John Brewer Reef
Kelso Reef.(Intercept)	-3.4608	0.2765	-4.0123	-3.4581	-2.9241	8.91E-07	Kelso Reef
Kelso Reef.REPORT_YEAR2008	-0.1522	0.3171	-0.7757	-0.1524	0.4722	5.59E-07	Kelso Reef
Kelso Reef.REPORT_YEAR2010	-0.5401	0.3238	-1.1753	-0.5407	0.0985	9.94E-07	Kelso Reef
Kelso Reef.REPORT_YEAR2012	-0.6154	0.3266	-1.2583	-0.6152	0.0264	1.03E-06	Kelso Reef
Kelso Reef.REPORT_YEAR2014	-0.1819	0.3158	-0.7988	-0.1834	0.4437	9.15E-08	Kelso Reef
Kelso Reef.REPORT_YEAR2016	-1.4440	0.3556	-2.1511	-1.4411	-0.7532	5.17E-07	Kelso Reef
Kelso Reef.REPORT_YEAR2018	-0.7862	0.3303	-1.4357	-0.7863	-0.1364	1.07E-06	Kelso Reef
Kelso Reef.REPORT_YEAR2020	-0.5958	0.3242	-1.2315	-0.5965	0.0438	1.01E-06	Kelso Reef
Little Kelso Reef.(Intercept)	-3.5757	0.3492	-4.2762	-3.5737	-2.8853	4.39E-06	Little Kelso Reef
Little Kelso Reef.REPORT_YEAR2008	0.5614	0.2927	-0.0098	0.5599	1.1408	8.88E-07	Little Kelso Reef
Little Kelso Reef.REPORT_YEAR2010	-0.3015	0.3054	-0.8988	-0.3026	0.3016	6.44E-07	Little Kelso Reef
Little Kelso Reef.REPORT_YEAR2012	-0.4301	0.3084	-1.0341	-0.4308	0.1779	8.81E-07	Little Kelso Reef
Little Kelso Reef.REPORT_YEAR2014	0.2835	0.2955	-0.2923	0.2818	0.8691	8.00E-07	Little Kelso Reef
Little Kelso Reef.REPORT_YEAR2016	-0.2446	0.3050	-0.8422	-0.2452	0.3564	6.59E-07	Little Kelso Reef
Little Kelso Reef.REPORT_YEAR2018	-0.4357	0.3089	-1.0406	-0.4365	0.1735	9.33E-07	Little Kelso Reef
Little Kelso Reef.REPORT_YEAR2020	0.1514	0.2975	-0.4292	0.1499	0.7401	6.94E-07	Little Kelso Reef
Lynchs Reef.(Intercept)	-2.8940	0.2080	-3.3100	-2.8925	-2.4863	1.03E-05	Lynchs Reef
Lynchs Reef.REPORT_YEAR2008	0.2825	0.2182	-0.1463	0.2821	0.7134	6.23E-07	Lynchs Reef
Lynchs Reef.REPORT_YEAR2010	0.6121	0.2148	0.1933	0.6105	1.0399	7.60E-07	Lynchs Reef
Lynchs Reef.REPORT_YEAR2012	-1.0045	0.2415	-1.4834	-1.0031	-0.5331	9.23E-07	Lynchs Reef
Lynchs Reef.REPORT_YEAR2016	-1.0279	0.2419	-1.5062	-1.0270	-0.5544	9.41E-07	Lynchs Reef
Lynchs Reef.REPORT_YEAR2018	-0.9319	0.2391	-1.4040	-0.9313	-0.4631	1.00E-06	Lynchs Reef
Lynchs Reef.REPORT_YEAR2020	-1.1513	0.2455	-1.6353	-1.1509	-0.6697	8.83E-07	Lynchs Reef
Rib Reef.(Intercept)	-2.1944	0.2695	-2.7257	-2.1936	-1.6676	7.79E-07	Rib Reef
Rib Reef.REPORT_YEAR2001	0.0575	0.3791	-0.6859	0.0573	0.8022	2.63E-07	Rib Reef
Rib Reef.REPORT_YEAR1995	-2.3715	0.4183	-3.1961	-2.3701	-1.5543	8.66E-07	Rib Reef
Rib Reef.REPORT_YEAR1996	-3.1980	0.4464	-4.0844	-3.1943	-2.3324	2.44E-07	Rib Reef
Rib Reef.REPORT_YEAR1997	-2.9365	0.4331	-3.7941	-2.9338	-2.0942	5.28E-07	Rib Reef
Rib Reef.REPORT_YEAR1998	-2.7440	0.4238	-3.5804	-2.7423	-1.9170	7.55E-07	Rib Reef
Rib Reef.REPORT_YEAR1999	-2.2874	0.4086	-3.0919	-2.2864	-1.4881	9.88E-07	Rib Reef
Rib Reef.REPORT_YEAR2000	-1.5713	0.3986	-2.3569	-1.5702	-0.7920	9.40E-07	Rib Reef
Rib Reef.REPORT_YEAR2003	-0.3844	0.3822	-1.1344	-0.3844	0.3659	2.26E-07	Rib Reef
Rib Reef.REPORT_YEAR2004	-0.2339	0.3799	-0.9786	-0.2343	0.5127	2.50E-07	Rib Reef
Rib Reef.REPORT_YEAR2005	-0.8967	0.3885	-1.6611	-0.8961	-0.1358	6.94E-07	Rib Reef
Rib Reef.REPORT_YEAR2006	-0.0083	0.3813	-0.7570	-0.0082	0.7398	1.84E-07	Rib Reef
Rib Reef.REPORT_YEAR2007	-0.8303	0.3842	-1.5839	-0.8304	-0.0758	3.59E-07	Rib Reef
Rib Reef.REPORT_YEAR2008	-1.6332	0.3956	-2.4110	-1.6327	-0.8582	8.98E-07	Rib Reef
Rib Reef.REPORT_YEAR2009	-2.1494	0.4039	-2.9437	-2.1488	-1.3581	1.00E-06	Rib Reef
Rib Reef.REPORT_YEAR2010	-2.7297	0.4228	-3.5643	-2.7279	-1.9049	7.68E-07	Rib Reef
Rib Reef.REPORT_YEAR2011	-2.7456	0.4243	-3.5839	-2.7436	-1.9186	7.43E-07	Rib Reef
Rib Reef.REPORT_YEAR2012	-1.6632	0.3946	-2.4385	-1.6629	-0.8895	8.74E-07	Rib Reef
Rib Reef.REPORT_YEAR2013	-2.2490	0.4077	-3.0520	-2.2480	-1.4516	9.89E-07	Rib Reef
Rib Reef.REPORT_YEAR2014	-2.3630	0.4105	-3.1717	-2.3620	-1.5603	9.72E-07	Rib Reef
Rib Reef.REPORT_YEAR2015	-2.3383	0.4093	-3.1438	-2.3374	-1.5375	9.88E-07	Rib Reef
Rib Reef.REPORT_YEAR2016	-1.8052	0.3966	-2.5842	-1.8049	-1.0276	9.16E-07	Rib Reef
Rib Reef.REPORT_YEAR2017	-1.8225	0.3970	-2.6024	-1.8222	-1.0441	9.26E-07	Rib Reef
Rib Reef.REPORT_YEAR2018	-1.5055	0.3904	-2.2718	-1.5055	-0.7394	7.67E-07	Rib Reef
Rib Reef.REPORT_YEAR2019	-1.2742	0.3871	-2.0330	-1.2745	-0.5136	5.07E-07	Rib Reef
Rib Reef.REPORT_YEAR2020	-0.5964	0.3809	-1.3427	-0.5968	0.1527	2.32E-07	Rib Reef
Rib Reef.REPORT_YEAR2021	-1.3525	0.3886	-2.1149	-1.3526	-0.5893	6.29E-07	Rib Reef
Roxburgh Reef.(Intercept)	-3.7748	0.2435	-4.2623	-3.7718	-3.3039	7.65E-07	Roxburgh Reef
Roxburgh Reef.REPORT_YEAR2008	-0.4662	0.3048	-1.0672	-0.4656	0.1318	1.03E-06	Roxburgh Reef
Roxburgh Reef.REPORT_YEAR2010	-0.7135	0.3132	-1.3317	-0.7126	-0.1001	9.16E-07	Roxburgh Reef
Roxburgh Reef.REPORT_YEAR2012	-0.1198	0.2985	-0.7152	-0.1169	0.4596	6.47E-07	Roxburgh Reef
Roxburgh Reef.REPORT_YEAR2014	-0.0923	0.2940	-0.6674	-0.0934	0.4892	3.35E-07	Roxburgh Reef
Roxburgh Reef.REPORT_YEAR2016	-1.2691	0.3394	-1.9463	-1.2655	-0.6121	2.02E-07	Roxburgh Reef
Roxburgh Reef.REPORT_YEAR2018	-0.1644	0.2957	-0.7441	-0.1651	0.4193	7.08E-07	Roxburgh Reef
Roxburgh Reef.REPORT_YEAR2020	-1.1073	0.3329	-1.7734	-1.1031	-0.4646	3.38E-07	Roxburgh Reef
Chicken Reef.(Intercept)	-2.2638	0.1890	-2.6368	-2.2632	-1.8946	7.94E-07	Chicken Reef
Chicken Reef.REPORT_YEAR2001	-1.2075	0.2680	-1.7356	-1.2069	-0.6833	9.52E-07	Chicken Reef
Chicken Reef.REPORT_YEAR1995	-2.1554	0.3071	-2.7649	-2.1530	-1.5594	2.49E-07	Chicken Reef
Chicken Reef.REPORT_YEAR1996	-2.4081	0.3039	-3.0106	-2.4059	-1.8180	3.17E-07	Chicken Reef
Chicken Reef.REPORT_YEAR1997	-1.9430	0.2852	-2.5057	-1.9420	-1.3861	8.20E-07	Chicken Reef
Chicken Reef.REPORT_YEAR1998	-2.3739	0.3020	-2.9728	-2.3718	-1.7872	3.68E-07	Chicken Reef
Chicken Reef.REPORT_YEAR1999	-2.7619	0.3235	-3.4072	-2.7582	-2.1376	1.53E-08	Chicken Reef
Chicken Reef.REPORT_YEAR2000	-1.4033	0.2738	-1.9438	-1.4022	-0.8688	9.66E-07	Chicken Reef
Chicken Reef.REPORT_YEAR2003	-1.1495	0.2652	-1.6702	-1.1495	-0.6291	9.16E-07	Chicken Reef
Chicken Reef.REPORT_YEAR2004	-1.0521	0.2648	-1.5737	-1.0515	-0.5338	8.89E-07	Chicken Reef
Chicken Reef.REPORT_YEAR2005	-1.4253	0.2709	-1.9585	-1.4248	-0.8947	9.97E-07	Chicken Reef
Chicken Reef.REPORT_YEAR2006	-1.1917	0.2662	-1.7149	-1.1915	-0.6697	9.39E-07	Chicken Reef
Chicken Reef.REPORT_YEAR2007	0.1084	0.2515	-0.3839	0.1079	0.6038	3.92E-07	Chicken Reef
Chicken Reef.REPORT_YEAR2008	-1.3643	0.2697	-1.8942	-1.3641	-0.8355	1.00E-06	Chicken Reef
Chicken Reef.REPORT_YEAR2009	-1.1633	0.2656	-1.6850	-1.1632	-0.6421	9.30E-07	Chicken Reef
Chicken Reef.REPORT_YEAR2010	-0.4287	0.2556	-0.9296	-0.4290	0.0742	2.96E-07	Chicken Reef
Chicken Reef.REPORT_YEAR2011	-3.2300	0.3581	-3.9529	-3.2229	-2.5471	4.21E-07	Chicken Reef
Chicken Reef.REPORT_YEAR2012	-1.9645	0.2856	-2.5286	-1.9633	-1.4073	8.05E-07	Chicken Reef
Chicken Reef.REPORT_YEAR2013	-1.7784	0.2811	-2.3336	-1.7771	-1.2301	8.96E-07	Chicken Reef
Chicken Reef.REPORT_YEAR2014	-1.0264	0.2634	-1.5439	-1.0264	-0.5095	8.61E-07	Chicken Reef
Chicken Reef.REPORT_YEAR2015	-1.8235	0.2812	-2.3782	-1.8225	-1.2743	9.02E-07	Chicken Reef
Chicken Reef.REPORT_YEAR2016	-1.6402	0.2756	-2.1826	-1.6398	-1.1005	9.98E-07	Chicken Reef
Chicken Reef.REPORT_YEAR2017	-1.4211	0.2703	-1.9523	-1.4208	-0.8913	1.00E-06	Chicken Reef
Chicken Reef.REPORT_YEAR2018	-1.3800	0.2695	-1.9097	-1.3798	-0.8516	9.99E-07	Chicken Reef
Chicken Reef.REPORT_YEAR2020	-1.6385	0.2746	-2.1790	-1.6380	-1.1009	1.00E-06	Chicken Reef
Chicken Reef.REPORT_YEAR2021	-1.5973	0.2739	-2.1366	-1.5968	-1.0613	9.98E-07	Chicken Reef
Fork Reef.(Intercept)	-3.9004	0.2659	-4.4331	-3.8968	-3.3877	6.80E-07	Fork Reef
Fork Reef.REPORT_YEAR2008	0.2965	0.3676	-0.4235	0.2955	1.0222	7.25E-07	Fork Reef
Fork Reef.REPORT_YEAR2010	0.9054	0.3595	0.2056	0.9028	1.6198	8.85E-07	Fork Reef
Fork Reef.REPORT_YEAR2012	-0.7303	0.3942	-1.5136	-0.7273	0.0361	9.11E-07	Fork Reef
Fork Reef.REPORT_YEAR2014	-0.0040	0.3721	-0.7344	-0.0045	0.7290	3.12E-07	Fork Reef
Fork Reef.REPORT_YEAR2016	-0.3201	0.3785	-1.0630	-0.3205	0.4254	7.92E-07	Fork Reef
Fork Reef.REPORT_YEAR2018	-0.1430	0.3820	-0.8944	-0.1429	0.6080	6.97E-07	Fork Reef
Fork Reef.REPORT_YEAR2020	-0.1322	0.3745	-0.8691	-0.1320	0.6039	4.35E-07	Fork Reef
Knife Reef.(Intercept)	-3.9253	0.2694	-4.4690	-3.9221	-3.3986	8.79E-07	Knife Reef
Knife Reef.REPORT_YEAR2008	0.1855	0.2556	-0.3153	0.1848	0.6901	8.79E-07	Knife Reef
Knife Reef.REPORT_YEAR2010	0.8752	0.2430	0.4041	0.8728	1.3600	8.32E-07	Knife Reef
Knife Reef.REPORT_YEAR2012	-1.2083	0.3193	-1.8457	-1.2046	-0.5915	1.92E-08	Knife Reef
Knife Reef.REPORT_YEAR2014	0.1478	0.2566	-0.3514	0.1459	0.6575	7.82E-07	Knife Reef
Knife Reef.REPORT_YEAR2016	-1.0575	0.3072	-1.6689	-1.0546	-0.4621	5.39E-08	Knife Reef
Knife Reef.REPORT_YEAR2018	-0.4122	0.2748	-0.9505	-0.4127	0.1295	1.02E-06	Knife Reef
Knife Reef.REPORT_YEAR2020	-0.8388	0.2934	-1.4186	-0.8376	-0.2658	3.56E-07	Knife Reef
Myrmidon Reef.(Intercept)	-2.8029	0.1943	-3.1866	-2.8022	-2.4234	9.32E-07	Myrmidon Reef
Myrmidon Reef.REPORT_YEAR2001	-0.2482	0.2548	-0.7490	-0.2480	0.2514	5.68E-07	Myrmidon Reef
Myrmidon Reef.REPORT_YEAR1995	-1.7158	0.3044	-2.3207	-1.7131	-1.1259	1.81E-07	Myrmidon Reef
Myrmidon Reef.REPORT_YEAR1996	-0.8510	0.2641	-1.3702	-0.8507	-0.3331	9.86E-07	Myrmidon Reef
Myrmidon Reef.REPORT_YEAR1997	-1.1724	0.2724	-1.7086	-1.1719	-0.6391	9.74E-07	Myrmidon Reef
Myrmidon Reef.REPORT_YEAR1998	-1.4596	0.2818	-2.0164	-1.4583	-0.9102	7.54E-07	Myrmidon Reef
Myrmidon Reef.REPORT_YEAR1999	-1.2205	0.2747	-1.7619	-1.2197	-0.6837	9.28E-07	Myrmidon Reef
Myrmidon Reef.REPORT_YEAR2000	-0.3387	0.2568	-0.8446	-0.3381	0.1638	6.92E-07	Myrmidon Reef
Myrmidon Reef.REPORT_YEAR2003	-0.3311	0.2557	-0.8338	-0.3309	0.1703	6.49E-07	Myrmidon Reef
Myrmidon Reef.REPORT_YEAR2004	-1.5573	0.2851	-2.1218	-1.5556	-1.0026	6.72E-07	Myrmidon Reef
Myrmidon Reef.REPORT_YEAR2005	-1.8179	0.2961	-2.4053	-1.8156	-1.2432	3.69E-07	Myrmidon Reef
Myrmidon Reef.REPORT_YEAR2007	-0.6526	0.2601	-1.1640	-0.6524	-0.1426	8.82E-07	Myrmidon Reef
Myrmidon Reef.REPORT_YEAR2009	-1.0769	0.2695	-1.6076	-1.0763	-0.5496	9.93E-07	Myrmidon Reef
Myrmidon Reef.REPORT_YEAR2011	-1.1311	0.2708	-1.6647	-1.1303	-0.6016	9.81E-07	Myrmidon Reef
Myrmidon Reef.REPORT_YEAR2013	-0.6220	0.2596	-1.1321	-0.6219	-0.1128	8.67E-07	Myrmidon Reef
Myrmidon Reef.REPORT_YEAR2015	-1.2152	0.2731	-1.7535	-1.2144	-0.6812	9.55E-07	Myrmidon Reef
Myrmidon Reef.REPORT_YEAR2017	-0.8270	0.2634	-1.3448	-0.8267	-0.3108	9.67E-07	Myrmidon Reef
Myrmidon Reef.REPORT_YEAR2019	-0.5961	0.2587	-1.1040	-0.5960	-0.0882	8.32E-07	Myrmidon Reef
Myrmidon Reef.REPORT_YEAR2020	-0.6699	0.2596	-1.1796	-0.6699	-0.1602	8.71E-07	Myrmidon Reef
Myrmidon Reef.REPORT_YEAR2021	-0.3053	0.2538	-0.8035	-0.3054	0.1933	4.67E-07	Myrmidon Reef
Fitzroy Island.(Intercept)	-2.3796	0.3473	-3.0629	-2.3793	-1.6981	3.93E-07	Fitzroy Island
Fitzroy Island.REPORT_YEAR2001	-1.7160	0.5121	-2.7280	-1.7138	-0.7161	9.01E-07	Fitzroy Island
Fitzroy Island.REPORT_YEAR1995	-5.5363	0.8819	-7.4257	-5.4785	-3.9642	5.77E-06	Fitzroy Island
Fitzroy Island.REPORT_YEAR1996	-2.8824	0.5421	-3.9590	-2.8781	-1.8297	7.33E-07	Fitzroy Island
Fitzroy Island.REPORT_YEAR1997	-3.0834	0.5502	-4.1772	-3.0786	-2.0163	5.83E-07	Fitzroy Island
Fitzroy Island.REPORT_YEAR1998	-0.4509	0.4977	-1.4322	-0.4496	0.5233	5.31E-07	Fitzroy Island
Fitzroy Island.REPORT_YEAR1999	-1.1508	0.5054	-2.1495	-1.1487	-0.1637	7.73E-07	Fitzroy Island
Fitzroy Island.REPORT_YEAR2000	-1.1547	0.5122	-2.1705	-1.1512	-0.1582	8.47E-07	Fitzroy Island
Fitzroy Island.REPORT_YEAR2003	-3.1018	0.5548	-4.2079	-3.0959	-2.0291	4.94E-07	Fitzroy Island
Fitzroy Island.REPORT_YEAR2004	-4.3110	0.6453	-5.6258	-4.2940	-3.0919	5.29E-07	Fitzroy Island
Fitzroy Island.REPORT_YEAR2005	-3.9094	0.5993	-5.1139	-3.8995	-2.7607	1.25E-08	Fitzroy Island
Fitzroy Island.REPORT_YEAR2007	-2.5213	0.5312	-3.5750	-2.5176	-1.4884	8.82E-07	Fitzroy Island
Fitzroy Island.REPORT_YEAR2009	-3.3531	0.5663	-4.4843	-3.3463	-2.2604	2.87E-07	Fitzroy Island
Fitzroy Island.REPORT_YEAR2011	-3.9624	0.6045	-5.1794	-3.9517	-2.8059	2.68E-08	Fitzroy Island
Fitzroy Island.REPORT_YEAR2013	-2.7693	0.5409	-3.8447	-2.7647	-1.7203	7.36E-07	Fitzroy Island
Fitzroy Island.REPORT_YEAR2015	-3.7912	0.5927	-4.9815	-3.7817	-2.6542	1.65E-08	Fitzroy Island
Fitzroy Island.REPORT_YEAR2017	-4.1707	0.6256	-5.4378	-4.1569	-2.9814	2.09E-07	Fitzroy Island
Fitzroy Island.REPORT_YEAR2019	-4.3447	0.6374	-5.6386	-4.3296	-3.1357	4.78E-07	Fitzroy Island
Fitzroy Island.REPORT_YEAR2021	-3.5634	0.5755	-4.7146	-3.5560	-2.4545	1.51E-07	Fitzroy Island
Green Island.(Intercept)	-3.3058	0.2763	-3.8527	-3.3048	-2.7646	9.49E-07	Green Island
Green Island.REPORT_YEAR2001	-0.3273	0.3449	-1.0044	-0.3273	0.3497	5.79E-07	Green Island
Green Island.REPORT_YEAR1995	-0.8789	0.3684	-1.6061	-0.8774	-0.1603	8.99E-07	Green Island
Green Island.REPORT_YEAR1996	0.3029	0.3362	-0.3556	0.3025	0.9641	6.14E-07	Green Island
Green Island.REPORT_YEAR1997	-0.1984	0.3425	-0.8704	-0.1985	0.4741	2.98E-07	Green Island
Green Island.REPORT_YEAR1998	1.1151	0.3310	0.4669	1.1145	1.7665	7.70E-07	Green Island
Green Island.REPORT_YEAR1999	0.9189	0.3315	0.2701	0.9182	1.5715	7.63E-07	Green Island
Green Island.REPORT_YEAR2000	0.1432	0.3425	-0.5305	0.1437	0.8141	3.86E-07	Green Island
Green Island.REPORT_YEAR2003	2.0588	0.3282	1.4165	2.0581	2.7049	8.10E-07	Green Island
Green Island.REPORT_YEAR2004	-1.6031	0.3866	-2.3703	-1.6001	-0.8530	4.98E-07	Green Island
Green Island.REPORT_YEAR2005	-0.4254	0.3486	-1.1111	-0.4249	0.2572	8.02E-07	Green Island
Green Island.REPORT_YEAR2007	-0.5132	0.3478	-1.1961	-0.5131	0.1693	7.56E-07	Green Island
Green Island.REPORT_YEAR2009	-0.4965	0.3477	-1.1795	-0.4963	0.1855	7.54E-07	Green Island
Green Island.REPORT_YEAR2011	-2.3165	0.4238	-3.1653	-2.3105	-1.5017	9.43E-09	Green Island
Green Island.REPORT_YEAR2013	-0.7169	0.3532	-1.4119	-0.7163	-0.0254	9.33E-07	Green Island
Green Island.REPORT_YEAR2015	-0.2378	0.3425	-0.9091	-0.2381	0.4353	2.11E-07	Green Island
Green Island.REPORT_YEAR2017	-0.0112	0.3401	-0.6781	-0.0114	0.6569	2.82E-07	Green Island
Green Island.REPORT_YEAR2019	-0.3001	0.3449	-0.9775	-0.2999	0.3764	5.88E-07	Green Island
Green Island.REPORT_YEAR2021	0.8353	0.3323	0.1845	0.8347	1.4892	7.43E-07	Green Island
Low Isles.(Intercept)	-3.1576	0.3009	-3.7552	-3.1554	-2.5731	8.99E-07	Low Isles
Low Isles.REPORT_YEAR2001	-1.0878	0.4379	-1.9499	-1.0871	-0.2299	9.56E-07	Low Isles
Low Isles.REPORT_YEAR1995	-3.8645	0.6818	-5.2948	-3.8322	-2.6156	3.64E-06	Low Isles
Low Isles.REPORT_YEAR1996	-2.5760	0.4956	-3.5644	-2.5705	-1.6183	1.00E-07	Low Isles
Low Isles.REPORT_YEAR1997	-1.9161	0.4613	-2.8271	-1.9142	-1.0158	7.94E-07	Low Isles
Low Isles.REPORT_YEAR1998	0.1752	0.4184	-0.6429	0.1739	1.0005	5.98E-07	Low Isles
Low Isles.REPORT_YEAR1999	0.1611	0.4180	-0.6558	0.1597	0.9861	6.13E-07	Low Isles
Low Isles.REPORT_YEAR2000	1.7354	0.4110	0.9333	1.7335	2.5481	7.50E-07	Low Isles
Low Isles.REPORT_YEAR2003	0.5561	0.4150	-0.2543	0.5544	1.3759	6.97E-07	Low Isles
Low Isles.REPORT_YEAR2004	-1.2396	0.4466	-2.1232	-1.2374	-0.3690	9.52E-07	Low Isles
Low Isles.REPORT_YEAR2005	-2.1313	0.4758	-3.0777	-2.1270	-1.2094	4.56E-07	Low Isles
Low Isles.REPORT_YEAR2007	-1.8162	0.4584	-2.7223	-1.8142	-0.9220	8.48E-07	Low Isles
Low Isles.REPORT_YEAR2009	-2.7844	0.5091	-3.8023	-2.7780	-1.8033	8.62E-09	Low Isles
Low Isles.REPORT_YEAR2011	-2.5828	0.5683	-3.7223	-2.5744	-1.4908	3.18E-08	Low Isles
Low Isles.REPORT_YEAR2013	-2.1787	0.4720	-3.1128	-2.1761	-1.2595	5.57E-07	Low Isles
Low Isles.REPORT_YEAR2015	-2.0934	0.4680	-3.0185	-2.0912	-1.1810	6.46E-07	Low Isles
Low Isles.REPORT_YEAR2017	-2.3880	0.4832	-3.3472	-2.3843	-1.4501	2.80E-07	Low Isles
Low Isles.REPORT_YEAR2019	-1.0318	0.4335	-1.8815	-1.0323	-0.1790	8.40E-07	Low Isles
Low Isles.REPORT_YEAR2021	-2.0502	0.4659	-2.9709	-2.0481	-1.1415	7.03E-07	Low Isles
Hastings Reef.(Intercept)	-2.9281	0.2303	-3.3815	-2.9276	-2.4776	9.42E-07	Hastings Reef
Hastings Reef.REPORT_YEAR2001	-0.8597	0.3371	-1.5223	-0.8592	-0.1996	9.33E-07	Hastings Reef
Hastings Reef.REPORT_YEAR1995	-2.3686	0.4073	-3.1835	-2.3631	-1.5850	1.25E-08	Hastings Reef
Hastings Reef.REPORT_YEAR1996	-0.8715	0.3368	-1.5340	-0.8709	-0.2124	9.27E-07	Hastings Reef
Hastings Reef.REPORT_YEAR1997	-1.1843	0.3422	-1.8574	-1.1837	-0.5149	9.89E-07	Hastings Reef
Hastings Reef.REPORT_YEAR1998	-0.5922	0.3328	-1.2464	-0.5917	0.0595	8.23E-07	Hastings Reef
Hastings Reef.REPORT_YEAR1999	-1.5357	0.3527	-2.2311	-1.5346	-0.8470	8.93E-07	Hastings Reef
Hastings Reef.REPORT_YEAR2000	-0.0635	0.3251	-0.7018	-0.0634	0.5740	3.32E-07	Hastings Reef
Hastings Reef.REPORT_YEAR2003	-1.4696	0.3501	-2.1593	-1.4685	-0.7857	9.40E-07	Hastings Reef
Hastings Reef.REPORT_YEAR2004	-2.2464	0.3850	-3.0116	-2.2429	-1.5009	1.93E-07	Hastings Reef
Hastings Reef.REPORT_YEAR2005	-2.3208	0.3904	-3.0982	-2.3168	-1.5664	1.02E-07	Hastings Reef
Hastings Reef.REPORT_YEAR2006	-1.8866	0.3657	-2.6094	-1.8847	-1.1747	6.04E-07	Hastings Reef
Hastings Reef.REPORT_YEAR2007	-0.1513	0.3245	-0.7878	-0.1513	0.4854	1.57E-07	Hastings Reef
Hastings Reef.REPORT_YEAR2008	-0.5122	0.3307	-1.1618	-0.5119	0.1357	7.33E-07	Hastings Reef
Hastings Reef.REPORT_YEAR2009	-0.9850	0.3378	-1.6490	-0.9845	-0.3237	9.46E-07	Hastings Reef
Hastings Reef.REPORT_YEAR2010	-1.2312	0.3432	-1.9064	-1.2306	-0.5598	9.92E-07	Hastings Reef
Hastings Reef.REPORT_YEAR2011	-1.5862	0.3532	-2.2823	-1.5850	-0.8964	8.90E-07	Hastings Reef
Hastings Reef.REPORT_YEAR2012	-1.4480	0.3499	-2.1376	-1.4469	-0.7646	9.40E-07	Hastings Reef
Hastings Reef.REPORT_YEAR2013	-1.0216	0.3383	-1.6867	-1.0212	-0.3591	9.59E-07	Hastings Reef
Hastings Reef.REPORT_YEAR2014	-0.9625	0.3357	-1.6216	-0.9623	-0.3045	9.03E-07	Hastings Reef
Hastings Reef.REPORT_YEAR2015	-1.0819	0.3387	-1.7475	-1.0815	-0.4184	9.65E-07	Hastings Reef
Hastings Reef.REPORT_YEAR2016	-0.5092	0.3277	-1.1519	-0.5093	0.1339	4.79E-07	Hastings Reef
Hastings Reef.REPORT_YEAR2017	-0.6229	0.3293	-1.2690	-0.6228	0.0231	6.51E-07	Hastings Reef
Hastings Reef.REPORT_YEAR2018	-0.4369	0.3269	-1.0780	-0.4369	0.2047	4.18E-07	Hastings Reef
Hastings Reef.REPORT_YEAR2019	-0.5041	0.3278	-1.1472	-0.5042	0.1392	5.08E-07	Hastings Reef
Hastings Reef.REPORT_YEAR2020	-1.3310	0.3455	-2.0110	-1.3302	-0.6552	9.86E-07	Hastings Reef
Hastings Reef.REPORT_YEAR2021	-0.6208	0.3301	-1.2686	-0.6207	0.0266	6.79E-07	Hastings Reef
Mackay Reef.(Intercept)	-3.8101	0.3037	-4.4150	-3.8071	-3.2220	7.60E-07	Mackay Reef
Mackay Reef.REPORT_YEAR2001	-0.4895	0.4295	-1.3349	-0.4888	0.3520	9.04E-07	Mackay Reef
Mackay Reef.REPORT_YEAR1995	-1.4495	0.4788	-2.4032	-1.4447	-0.5230	2.29E-07	Mackay Reef
Mackay Reef.REPORT_YEAR1996	-0.7275	0.4325	-1.5762	-0.7276	0.1223	9.90E-07	Mackay Reef
Mackay Reef.REPORT_YEAR1998	0.6817	0.4077	-0.1136	0.6798	1.4881	8.78E-07	Mackay Reef
Mackay Reef.REPORT_YEAR1999	0.0550	0.4156	-0.7583	0.0540	0.8743	6.83E-07	Mackay Reef
Mackay Reef.REPORT_YEAR2000	0.5462	0.4106	-0.2566	0.5450	1.3560	8.43E-07	Mackay Reef
Mackay Reef.REPORT_YEAR2003	-0.6276	0.4294	-1.4698	-0.6280	0.2166	9.00E-07	Mackay Reef
Mackay Reef.REPORT_YEAR2004	1.1978	0.4049	0.4075	1.1961	1.9981	9.11E-07	Mackay Reef
Mackay Reef.REPORT_YEAR2005	-1.4400	0.4597	-2.3501	-1.4374	-0.5448	6.34E-07	Mackay Reef
Mackay Reef.REPORT_YEAR2007	-0.2888	0.4242	-1.1229	-0.2885	0.5433	6.33E-07	Mackay Reef
Mackay Reef.REPORT_YEAR2009	-1.8233	0.4799	-2.7775	-1.8191	-0.8932	1.81E-07	Mackay Reef
Mackay Reef.REPORT_YEAR2011	-1.1664	0.4467	-2.0463	-1.1654	-0.2923	9.39E-07	Mackay Reef
Mackay Reef.REPORT_YEAR2013	-0.7568	0.4347	-1.6123	-0.7561	0.0949	9.98E-07	Mackay Reef
Mackay Reef.REPORT_YEAR2015	-0.9425	0.4373	-1.8005	-0.9427	-0.0833	1.04E-06	Mackay Reef
Mackay Reef.REPORT_YEAR2017	-0.0958	0.4176	-0.9122	-0.0971	0.7278	5.85E-07	Mackay Reef
Mackay Reef.REPORT_YEAR2019	-0.7291	0.4312	-1.5746	-0.7296	0.1189	9.50E-07	Mackay Reef
Mackay Reef.REPORT_YEAR2021	-1.1140	0.4443	-1.9883	-1.1134	-0.2437	9.81E-07	Mackay Reef
Michaelmas Cay.(Intercept)	-3.2904	0.2192	-3.7243	-3.2891	-2.8636	9.09E-07	Michaelmas Cay
Michaelmas Cay.REPORT_YEAR2001	-0.3066	0.3153	-0.9266	-0.3062	0.3112	7.75E-07	Michaelmas Cay
Michaelmas Cay.REPORT_YEAR1995	-2.1332	0.4025	-2.9433	-2.1262	-1.3632	1.82E-07	Michaelmas Cay
Michaelmas Cay.REPORT_YEAR1996	-0.7910	0.3238	-1.4281	-0.7905	-0.1571	9.95E-07	Michaelmas Cay
Michaelmas Cay.REPORT_YEAR1997	-0.8458	0.3248	-1.4848	-0.8452	-0.2096	1.00E-06	Michaelmas Cay
Michaelmas Cay.REPORT_YEAR1998	-0.6209	0.3189	-1.2473	-0.6207	0.0047	9.25E-07	Michaelmas Cay
Michaelmas Cay.REPORT_YEAR1999	-1.1581	0.3352	-1.8198	-1.1568	-0.5042	8.79E-07	Michaelmas Cay
Michaelmas Cay.REPORT_YEAR2000	0.2654	0.3055	-0.3339	0.2652	0.8656	5.60E-07	Michaelmas Cay
Michaelmas Cay.REPORT_YEAR2003	-0.1903	0.3107	-0.7998	-0.1904	0.4200	3.74E-07	Michaelmas Cay
Michaelmas Cay.REPORT_YEAR2004	-1.6936	0.3592	-2.4077	-1.6904	-0.9977	2.88E-07	Michaelmas Cay
Michaelmas Cay.REPORT_YEAR2005	-1.6534	0.3552	-2.3573	-1.6510	-0.9634	3.56E-07	Michaelmas Cay
Michaelmas Cay.REPORT_YEAR2007	0.1619	0.3051	-0.4355	0.1614	0.7623	6.16E-07	Michaelmas Cay
Michaelmas Cay.REPORT_YEAR2009	-1.0326	0.3293	-1.6809	-1.0319	-0.3881	9.82E-07	Michaelmas Cay
Michaelmas Cay.REPORT_YEAR2011	-0.8510	0.3249	-1.4908	-0.8503	-0.2155	9.92E-07	Michaelmas Cay
Michaelmas Cay.REPORT_YEAR2013	0.2425	0.3039	-0.3522	0.2418	0.8411	6.80E-07	Michaelmas Cay
Michaelmas Cay.REPORT_YEAR2015	-0.6844	0.3196	-1.3120	-0.6843	-0.0574	9.51E-07	Michaelmas Cay
Michaelmas Cay.REPORT_YEAR2017	0.5110	0.3015	-0.0788	0.5102	1.1050	7.65E-07	Michaelmas Cay
Michaelmas Cay.REPORT_YEAR2019	0.4914	0.3016	-0.0985	0.4906	1.0855	7.63E-07	Michaelmas Cay
Michaelmas Cay.REPORT_YEAR2021	0.4514	0.3020	-0.1393	0.4507	1.0463	7.51E-07	Michaelmas Cay
Thetford Reef.(Intercept)	-3.5982	0.2131	-4.0203	-3.5972	-3.1816	8.61E-07	Thetford Reef
Thetford Reef.REPORT_YEAR1995	-3.2548	0.6255	-4.6015	-3.2110	-2.1465	6.14E-06	Thetford Reef
Thetford Reef.REPORT_YEAR1996	-0.6364	0.2847	-1.1982	-0.6353	-0.0810	9.11E-07	Thetford Reef
Thetford Reef.REPORT_YEAR1997	-0.5653	0.2819	-1.1212	-0.5644	-0.0148	9.55E-07	Thetford Reef
Thetford Reef.REPORT_YEAR1998	-0.2443	0.2722	-0.7794	-0.2440	0.2891	8.67E-07	Thetford Reef
Thetford Reef.REPORT_YEAR1999	-1.7312	0.3455	-2.4261	-1.7253	-1.0698	1.66E-07	Thetford Reef
Thetford Reef.REPORT_YEAR2000	0.8049	0.2555	0.3037	0.8049	1.3066	9.79E-07	Thetford Reef
Thetford Reef.REPORT_YEAR2003	0.3188	0.2614	-0.1944	0.3189	0.8317	7.91E-07	Thetford Reef
Thetford Reef.REPORT_YEAR2004	-0.9575	0.2977	-1.5476	-0.9554	-0.3795	5.66E-07	Thetford Reef
Thetford Reef.REPORT_YEAR2005	-2.5173	0.4308	-3.4082	-2.5013	-1.7162	2.79E-06	Thetford Reef
Thetford Reef.REPORT_YEAR2006	0.3905	0.2596	-0.1185	0.3903	0.9007	8.65E-07	Thetford Reef
Thetford Reef.REPORT_YEAR2007	0.5523	0.2572	0.0485	0.5519	1.0582	9.30E-07	Thetford Reef
Thetford Reef.REPORT_YEAR2008	0.1505	0.2635	-0.3667	0.1505	0.6676	6.20E-07	Thetford Reef
Thetford Reef.REPORT_YEAR2009	-1.0757	0.3021	-1.6745	-1.0735	-0.4890	4.05E-07	Thetford Reef
Thetford Reef.REPORT_YEAR2010	-0.4543	0.2775	-1.0002	-0.4538	0.0889	9.93E-07	Thetford Reef
Thetford Reef.REPORT_YEAR2011	-1.4452	0.3230	-2.0899	-1.4413	-0.8223	3.12E-08	Thetford Reef
Thetford Reef.REPORT_YEAR2012	-0.6482	0.2844	-1.2089	-0.6472	-0.0928	9.16E-07	Thetford Reef
Thetford Reef.REPORT_YEAR2013	-0.0570	0.2675	-0.5823	-0.0569	0.4675	3.90E-07	Thetford Reef
Thetford Reef.REPORT_YEAR2014	-0.8489	0.2917	-1.4250	-0.8476	-0.2805	7.21E-07	Thetford Reef
Thetford Reef.REPORT_YEAR2015	-0.7465	0.2875	-1.3136	-0.7454	-0.1853	8.41E-07	Thetford Reef
Thetford Reef.REPORT_YEAR2016	-0.1876	0.2703	-0.7184	-0.1874	0.3423	7.47E-07	Thetford Reef
Thetford Reef.REPORT_YEAR2017	-0.5892	0.2815	-1.1438	-0.5884	-0.0390	9.60E-07	Thetford Reef
Thetford Reef.REPORT_YEAR2018	0.4722	0.2581	-0.0335	0.4719	0.9798	9.10E-07	Thetford Reef
Thetford Reef.REPORT_YEAR2019	0.4814	0.2579	-0.0237	0.4811	0.9885	9.17E-07	Thetford Reef
Thetford Reef.REPORT_YEAR2020	-0.6472	0.2841	-1.2080	-0.6461	-0.0930	9.17E-07	Thetford Reef
Thetford Reef.REPORT_YEAR2021	0.1838	0.2622	-0.3302	0.1836	0.6990	7.29E-07	Thetford Reef
Agincourt Reef No.1.(Intercept)	-4.9264	0.2499	-5.4343	-4.9203	-4.4534	5.87E-07	Agincourt Reef No.1
Agincourt Reef No.1.REPORT_YEAR2001	0.3045	0.3351	-0.3490	0.3030	0.9663	8.09E-07	Agincourt Reef No.1
Agincourt Reef No.1.REPORT_YEAR1995	-0.8937	0.4548	-1.8230	-0.8809	-0.0369	1.62E-06	Agincourt Reef No.1
Agincourt Reef No.1.REPORT_YEAR1996	0.1285	0.3441	-0.5448	0.1279	0.8054	9.83E-07	Agincourt Reef No.1
Agincourt Reef No.1.REPORT_YEAR1997	0.2499	0.3380	-0.4095	0.2485	0.9168	8.96E-07	Agincourt Reef No.1
Agincourt Reef No.1.REPORT_YEAR1998	0.4160	0.3316	-0.2287	0.4140	1.0727	6.63E-07	Agincourt Reef No.1
Agincourt Reef No.1.REPORT_YEAR1999	0.1260	0.3439	-0.5463	0.1251	0.8032	9.58E-07	Agincourt Reef No.1
Agincourt Reef No.1.REPORT_YEAR2000	1.1266	0.3107	0.5261	1.1233	1.7458	1.11E-07	Agincourt Reef No.1
Agincourt Reef No.1.REPORT_YEAR2003	-0.0288	0.3528	-0.7205	-0.0289	0.6640	8.75E-07	Agincourt Reef No.1
Agincourt Reef No.1.REPORT_YEAR2004	0.0218	0.3502	-0.6647	0.0216	0.7095	2.06E-07	Agincourt Reef No.1
Agincourt Reef No.1.REPORT_YEAR2005	-0.9384	0.4275	-1.8027	-0.9295	-0.1245	6.24E-07	Agincourt Reef No.1
Agincourt Reef No.1.REPORT_YEAR2006	-1.4360	0.4981	-2.4686	-1.4167	-0.5120	3.11E-06	Agincourt Reef No.1
Agincourt Reef No.1.REPORT_YEAR2007	1.0614	0.3122	0.4582	1.0581	1.6835	1.30E-07	Agincourt Reef No.1
Agincourt Reef No.1.REPORT_YEAR2008	0.6368	0.3288	-0.0013	0.6342	1.2892	4.94E-07	Agincourt Reef No.1
Agincourt Reef No.1.REPORT_YEAR2009	-0.1242	0.3584	-0.8284	-0.1238	0.5778	9.83E-07	Agincourt Reef No.1
Agincourt Reef No.1.REPORT_YEAR2010	0.4228	0.3314	-0.2215	0.4207	1.0792	6.55E-07	Agincourt Reef No.1
Agincourt Reef No.1.REPORT_YEAR2011	0.8789	0.3169	0.2667	0.8754	1.5105	1.96E-07	Agincourt Reef No.1
Agincourt Reef No.1.REPORT_YEAR2012	0.4024	0.3325	-0.2441	0.4003	1.0606	6.92E-07	Agincourt Reef No.1
Agincourt Reef No.1.REPORT_YEAR2013	0.8362	0.3179	0.2215	0.8329	1.4691	2.25E-07	Agincourt Reef No.1
Agincourt Reef No.1.REPORT_YEAR2014	0.8952	0.3161	0.2838	0.8920	1.5246	1.96E-07	Agincourt Reef No.1
Agincourt Reef No.1.REPORT_YEAR2015	1.1019	0.3113	0.5012	1.0983	1.7232	1.06E-07	Agincourt Reef No.1
Agincourt Reef No.1.REPORT_YEAR2016	1.2603	0.3081	0.6661	1.2565	1.8756	6.96E-08	Agincourt Reef No.1
Agincourt Reef No.1.REPORT_YEAR2017	1.7489	0.3005	1.1720	1.7443	2.3517	1.18E-08	Agincourt Reef No.1
Agincourt Reef No.1.REPORT_YEAR2018	1.4628	0.3048	0.8766	1.4586	2.0731	3.17E-08	Agincourt Reef No.1
Agincourt Reef No.1.REPORT_YEAR2019	1.4795	0.3044	0.8939	1.4754	2.0887	3.15E-08	Agincourt Reef No.1
Agincourt Reef No.1.REPORT_YEAR2020	1.3015	0.3075	0.7095	1.2974	1.9163	5.43E-08	Agincourt Reef No.1
Agincourt Reef No.1.REPORT_YEAR2021	1.4112	0.3091	0.8161	1.4071	2.0295	5.75E-08	Agincourt Reef No.1
Opal Reef.(Intercept)	-3.5318	0.2097	-3.9454	-3.5310	-3.1223	9.23E-07	Opal Reef
Opal Reef.REPORT_YEAR2001	-0.2282	0.3032	-0.8258	-0.2273	0.3645	8.05E-07	Opal Reef
Opal Reef.REPORT_YEAR1995	-1.9034	0.4064	-2.7270	-1.8942	-1.1318	6.54E-07	Opal Reef
Opal Reef.REPORT_YEAR1996	-0.4983	0.3100	-1.1100	-0.4971	0.1068	9.52E-07	Opal Reef
Opal Reef.REPORT_YEAR1997	0.4677	0.2913	-0.1048	0.4680	1.0389	6.88E-07	Opal Reef
Opal Reef.REPORT_YEAR1998	-0.0564	0.2979	-0.6416	-0.0563	0.5279	4.28E-07	Opal Reef
Opal Reef.REPORT_YEAR1999	-1.4804	0.3486	-2.1747	-1.4768	-0.8068	1.76E-07	Opal Reef
Opal Reef.REPORT_YEAR2000	0.2984	0.2931	-0.2774	0.2986	0.8730	5.64E-07	Opal Reef
Opal Reef.REPORT_YEAR2003	-0.0153	0.2977	-0.6007	-0.0149	0.5679	3.71E-07	Opal Reef
Opal Reef.REPORT_YEAR2004	-1.4602	0.3469	-2.1504	-1.4568	-0.7891	2.05E-07	Opal Reef
Opal Reef.REPORT_YEAR2005	0.7729	0.2877	0.2083	0.7728	1.3378	8.37E-07	Opal Reef
Opal Reef.REPORT_YEAR2007	0.4728	0.2908	-0.0982	0.4729	1.0435	7.17E-07	Opal Reef
Opal Reef.REPORT_YEAR2009	-1.4816	0.3473	-2.1726	-1.4783	-0.8096	1.92E-07	Opal Reef
Opal Reef.REPORT_YEAR2011	-0.3509	0.3045	-0.9503	-0.3502	0.2450	8.79E-07	Opal Reef
Opal Reef.REPORT_YEAR2013	0.1019	0.2951	-0.4775	0.1019	0.6807	3.29E-07	Opal Reef
Opal Reef.REPORT_YEAR2015	1.2093	0.2843	0.6518	1.2091	1.7679	9.07E-07	Opal Reef
Opal Reef.REPORT_YEAR2017	0.6325	0.2874	0.0692	0.6322	1.1974	8.30E-07	Opal Reef
Opal Reef.REPORT_YEAR2019	0.2112	0.2936	-0.3654	0.2114	0.7872	5.15E-07	Opal Reef
Opal Reef.REPORT_YEAR2021	0.9916	0.2859	0.4307	0.9915	1.5530	8.82E-07	Opal Reef
St. Crispin Reef.(Intercept)	-4.0441	0.2342	-4.5097	-4.0419	-3.5906	4.32E-07	St. Crispin Reef
St. Crispin Reef.REPORT_YEAR2001	-0.2339	0.3211	-0.8652	-0.2334	0.3949	8.90E-07	St. Crispin Reef
St. Crispin Reef.REPORT_YEAR1995	-1.6693	0.4287	-2.5412	-1.6586	-0.8581	1.07E-06	St. Crispin Reef
St. Crispin Reef.REPORT_YEAR1996	-0.6633	0.3360	-1.3256	-0.6623	-0.0069	8.26E-07	St. Crispin Reef
St. Crispin Reef.REPORT_YEAR1997	-0.7283	0.3392	-1.3977	-0.7270	-0.0665	7.42E-07	St. Crispin Reef
St. Crispin Reef.REPORT_YEAR1998	-0.1228	0.3168	-0.7443	-0.1228	0.4992	5.93E-07	St. Crispin Reef
St. Crispin Reef.REPORT_YEAR1999	-1.5112	0.3890	-2.2919	-1.5051	-0.7650	6.32E-08	St. Crispin Reef
St. Crispin Reef.REPORT_YEAR2000	-0.0153	0.3142	-0.6319	-0.0154	0.6013	3.38E-07	St. Crispin Reef
St. Crispin Reef.REPORT_YEAR2003	-0.6887	0.3375	-1.3549	-0.6873	-0.0302	7.92E-07	St. Crispin Reef
St. Crispin Reef.REPORT_YEAR2004	-1.3759	0.3781	-2.1316	-1.3710	-0.6476	6.33E-09	St. Crispin Reef
St. Crispin Reef.REPORT_YEAR2005	-1.8195	0.4170	-2.6641	-1.8103	-1.0269	7.12E-07	St. Crispin Reef
St. Crispin Reef.REPORT_YEAR2006	-1.5236	0.3888	-2.3032	-1.5177	-0.7773	7.23E-08	St. Crispin Reef
St. Crispin Reef.REPORT_YEAR2007	-0.1370	0.3165	-0.7571	-0.1373	0.4852	5.24E-07	St. Crispin Reef
St. Crispin Reef.REPORT_YEAR2008	-0.3275	0.3235	-0.9635	-0.3271	0.3064	9.77E-07	St. Crispin Reef
St. Crispin Reef.REPORT_YEAR2009	-1.2804	0.3710	-2.0200	-1.2763	-0.5639	1.91E-08	St. Crispin Reef
St. Crispin Reef.REPORT_YEAR2010	-0.8699	0.3460	-1.5538	-0.8681	-0.1960	5.02E-07	St. Crispin Reef
St. Crispin Reef.REPORT_YEAR2011	-0.8806	0.3463	-1.5652	-0.8788	-0.2060	4.99E-07	St. Crispin Reef
St. Crispin Reef.REPORT_YEAR2012	-1.2575	0.3697	-1.9944	-1.2535	-0.5433	2.68E-08	St. Crispin Reef
St. Crispin Reef.REPORT_YEAR2013	-0.2383	0.3198	-0.8658	-0.2384	0.3895	8.53E-07	St. Crispin Reef
St. Crispin Reef.REPORT_YEAR2014	-1.3084	0.3725	-2.0514	-1.3042	-0.5892	1.54E-08	St. Crispin Reef
St. Crispin Reef.REPORT_YEAR2015	-1.2207	0.3665	-1.9504	-1.2170	-0.5119	6.59E-08	St. Crispin Reef
St. Crispin Reef.REPORT_YEAR2016	0.0127	0.3133	-0.6016	0.0125	0.6282	4.88E-07	St. Crispin Reef
St. Crispin Reef.REPORT_YEAR2017	0.2414	0.3067	-0.3583	0.2405	0.8457	9.11E-07	St. Crispin Reef
St. Crispin Reef.REPORT_YEAR2018	0.1676	0.3096	-0.4389	0.1671	0.7765	8.29E-07	St. Crispin Reef
St. Crispin Reef.REPORT_YEAR2019	0.4035	0.3049	-0.1932	0.4029	1.0037	9.65E-07	St. Crispin Reef
St. Crispin Reef.REPORT_YEAR2020	0.4414	0.3020	-0.1490	0.4405	1.0365	9.80E-07	St. Crispin Reef
St. Crispin Reef.REPORT_YEAR2021	-0.4588	0.3275	-1.1030	-0.4583	0.1824	9.98E-07	St. Crispin Reef
Broomfield Reef.(Intercept)	-6.3488	0.4463	-7.2786	-6.3298	-5.5256	3.42E-06	Broomfield Reef
Broomfield Reef.REPORT_YEAR2001	1.6598	0.5154	0.6884	1.6454	2.7124	1.35E-06	Broomfield Reef
Broomfield Reef.REPORT_YEAR1995	1.4088	0.5385	0.3845	1.3973	2.4985	5.96E-07	Broomfield Reef
Broomfield Reef.REPORT_YEAR1996	2.3985	0.5002	1.4608	2.3827	3.4251	1.84E-06	Broomfield Reef
Broomfield Reef.REPORT_YEAR1997	0.5992	0.5623	-0.4808	0.5909	1.7262	6.44E-08	Broomfield Reef
Broomfield Reef.REPORT_YEAR1998	1.6839	0.5148	0.7142	1.6694	2.7355	1.37E-06	Broomfield Reef
Broomfield Reef.REPORT_YEAR1999	1.1999	0.5327	0.1870	1.1882	2.2791	7.58E-07	Broomfield Reef
Broomfield Reef.REPORT_YEAR2000	0.7786	0.5528	-0.2793	0.7690	1.8909	2.36E-07	Broomfield Reef
Broomfield Reef.REPORT_YEAR2003	-0.0370	0.6177	-1.2504	-0.0364	1.1731	9.18E-07	Broomfield Reef
Broomfield Reef.REPORT_YEAR2004	0.8870	0.5467	-0.1583	0.8771	1.9884	3.86E-07	Broomfield Reef
Broomfield Reef.REPORT_YEAR2005	0.5528	0.5664	-0.5370	0.5452	1.6862	3.19E-08	Broomfield Reef
Broomfield Reef.REPORT_YEAR2006	0.2901	0.5853	-0.8448	0.2853	1.4521	1.57E-07	Broomfield Reef
Broomfield Reef.REPORT_YEAR2007	0.5646	0.5647	-0.5213	0.5567	1.6954	4.92E-08	Broomfield Reef
Broomfield Reef.REPORT_YEAR2008	1.0576	0.5373	0.0354	1.0461	2.1451	6.26E-07	Broomfield Reef
Broomfield Reef.REPORT_YEAR2009	2.5805	0.4979	1.6481	2.5644	3.6034	1.92E-06	Broomfield Reef
Broomfield Reef.REPORT_YEAR2010	0.2246	0.5914	-0.9246	0.2207	1.3959	3.68E-07	Broomfield Reef
Broomfield Reef.REPORT_YEAR2011	2.1463	0.5041	1.1999	2.1309	3.1795	1.71E-06	Broomfield Reef
Broomfield Reef.REPORT_YEAR2012	1.7099	0.5145	0.7402	1.6956	2.7606	1.37E-06	Broomfield Reef
Broomfield Reef.REPORT_YEAR2013	2.4512	0.4992	1.5162	2.4352	3.4765	1.89E-06	Broomfield Reef
Broomfield Reef.REPORT_YEAR2014	2.2013	0.5034	1.2560	2.1860	3.2331	1.72E-06	Broomfield Reef
Broomfield Reef.REPORT_YEAR2015	2.0466	0.5061	1.0954	2.0316	3.0830	1.64E-06	Broomfield Reef
Broomfield Reef.REPORT_YEAR2016	1.4092	0.5233	0.4193	1.3959	2.4741	1.07E-06	Broomfield Reef
Broomfield Reef.REPORT_YEAR2017	0.4703	0.5720	-0.6323	0.4633	1.6125	6.46E-09	Broomfield Reef
Broomfield Reef.REPORT_YEAR2018	1.2554	0.5291	0.2521	1.2428	2.3296	8.84E-07	Broomfield Reef
Broomfield Reef.REPORT_YEAR2019	0.7236	0.5536	-0.3364	0.7141	1.8369	2.19E-07	Broomfield Reef
Broomfield Reef.REPORT_YEAR2020	0.6916	0.5561	-0.3745	0.6826	1.8086	1.70E-07	Broomfield Reef
Broomfield Reef.REPORT_YEAR2021	0.6525	0.5596	-0.4222	0.6442	1.7745	1.12E-07	Broomfield Reef
Lady Musgrave Island.(Intercept)	-7.0823	0.5868	-8.3112	-7.0548	-6.0072	3.71E-06	Lady Musgrave Island
Lady Musgrave Island.REPORT_YEAR2001	1.1908	0.7369	-0.2125	1.1755	2.6812	3.93E-07	Lady Musgrave Island
Lady Musgrave Island.REPORT_YEAR1995	0.3513	0.8275	-1.2753	0.3524	1.9720	9.60E-07	Lady Musgrave Island
Lady Musgrave Island.REPORT_YEAR1996	0.8972	0.7503	-0.5389	0.8842	2.4073	1.55E-07	Lady Musgrave Island
Lady Musgrave Island.REPORT_YEAR1997	0.2844	0.7999	-1.2756	0.2809	1.8644	5.27E-07	Lady Musgrave Island
Lady Musgrave Island.REPORT_YEAR1998	1.6456	0.7215	0.2748	1.6292	3.1089	6.70E-07	Lady Musgrave Island
Lady Musgrave Island.REPORT_YEAR1999	-0.5679	0.9003	-2.3870	-0.5496	1.1479	4.82E-07	Lady Musgrave Island
Lady Musgrave Island.REPORT_YEAR2000	1.2333	0.7385	-0.1788	1.2198	2.7217	3.15E-07	Lady Musgrave Island
Lady Musgrave Island.REPORT_YEAR2003	-1.7970	1.2146	-4.4369	-1.7013	0.3268	6.63E-06	Lady Musgrave Island
Lady Musgrave Island.REPORT_YEAR2004	-0.1053	0.8374	-1.7574	-0.1023	1.5293	8.95E-07	Lady Musgrave Island
Lady Musgrave Island.REPORT_YEAR2005	-1.1009	1.0301	-3.2585	-1.0530	0.7888	3.93E-06	Lady Musgrave Island
Lady Musgrave Island.REPORT_YEAR2006	-1.7937	1.2146	-4.4335	-1.6980	0.3301	6.63E-06	Lady Musgrave Island
Lady Musgrave Island.REPORT_YEAR2007	0.1723	0.8085	-1.4080	0.1700	1.7654	8.27E-07	Lady Musgrave Island
Lady Musgrave Island.REPORT_YEAR2008	0.9683	0.7515	-0.4740	0.9565	2.4773	1.25E-07	Lady Musgrave Island
Lady Musgrave Island.REPORT_YEAR2009	5.0061	0.6787	3.7373	4.9834	6.4027	1.74E-06	Lady Musgrave Island
Lady Musgrave Island.REPORT_YEAR2010	2.7561	0.6951	1.4463	2.7364	4.1768	1.28E-06	Lady Musgrave Island
Lady Musgrave Island.REPORT_YEAR2011	1.0636	0.7434	-0.3577	1.0500	2.5617	2.48E-07	Lady Musgrave Island
Lady Musgrave Island.REPORT_YEAR2012	2.1367	0.7066	0.8001	2.1186	3.5757	1.00E-06	Lady Musgrave Island
Lady Musgrave Island.REPORT_YEAR2013	0.7994	0.7586	-0.6585	0.7882	2.3202	5.12E-08	Lady Musgrave Island
Lady Musgrave Island.REPORT_YEAR2014	1.3778	0.7270	-0.0023	1.3611	2.8525	6.00E-07	Lady Musgrave Island
Lady Musgrave Island.REPORT_YEAR2015	1.0086	0.7443	-0.4129	0.9946	2.5096	2.47E-07	Lady Musgrave Island
Lady Musgrave Island.REPORT_YEAR2016	1.2933	0.7319	-0.1001	1.2778	2.7741	4.72E-07	Lady Musgrave Island
Lady Musgrave Island.REPORT_YEAR2017	0.8750	0.7523	-0.5660	0.8623	2.3878	1.26E-07	Lady Musgrave Island
Lady Musgrave Island.REPORT_YEAR2018	0.3797	0.7888	-1.1512	0.3735	1.9452	2.20E-07	Lady Musgrave Island
Lady Musgrave Island.REPORT_YEAR2019	-0.0510	0.8271	-1.6766	-0.0500	1.5692	9.36E-07	Lady Musgrave Island
Lady Musgrave Island.REPORT_YEAR2020	1.6694	0.7167	0.3117	1.6518	3.1266	8.10E-07	Lady Musgrave Island
Lady Musgrave Island.REPORT_YEAR2021	-1.0407	0.9895	-3.0999	-0.9994	0.7873	3.39E-06	Lady Musgrave Island
One Tree Island.(Intercept)	-7.9971	0.9322	-10.0684	-7.9021	-6.4250	7.47E-06	One Tree Island
One Tree Island.REPORT_YEAR2001	2.7162	0.9715	1.0611	2.6233	4.8626	7.27E-06	One Tree Island
One Tree Island.REPORT_YEAR1995	5.9458	0.9435	4.3504	5.8512	8.0390	7.42E-06	One Tree Island
One Tree Island.REPORT_YEAR1996	5.0907	0.9443	3.4936	4.9962	7.1854	7.42E-06	One Tree Island
One Tree Island.REPORT_YEAR1997	5.2577	0.9438	3.6616	5.1631	7.3515	7.42E-06	One Tree Island
One Tree Island.REPORT_YEAR1998	5.0820	0.9443	3.4848	4.9875	7.1768	7.42E-06	One Tree Island
One Tree Island.REPORT_YEAR1999	2.5515	0.9767	0.8855	2.4588	4.7076	7.25E-06	One Tree Island
One Tree Island.REPORT_YEAR2000	1.9455	1.0052	0.2177	1.8551	4.1544	7.09E-06	One Tree Island
One Tree Island.REPORT_YEAR2003	-0.1409	1.3725	-2.9174	-0.1117	2.4697	6.50E-07	One Tree Island
One Tree Island.REPORT_YEAR2004	0.9787	1.1032	-0.9770	0.9019	3.3530	6.13E-06	One Tree Island
One Tree Island.REPORT_YEAR2005	2.2456	0.9889	0.5533	2.1539	4.4246	7.18E-06	One Tree Island
One Tree Island.REPORT_YEAR2007	2.6637	0.9735	1.0048	2.5708	4.8140	7.27E-06	One Tree Island
One Tree Island.REPORT_YEAR2009	5.2510	0.9438	3.6548	5.1565	7.3449	7.42E-06	One Tree Island
One Tree Island.REPORT_YEAR2011	5.6075	0.9431	4.0129	5.5129	7.7000	7.42E-06	One Tree Island
One Tree Island.REPORT_YEAR2013	5.8872	0.9425	4.2938	5.7926	7.9786	7.43E-06	One Tree Island
One Tree Island.REPORT_YEAR2015	5.4943	0.9432	3.8995	5.3998	7.5870	7.42E-06	One Tree Island
One Tree Island.REPORT_YEAR2017	2.8912	0.9671	1.2459	2.7980	5.0296	7.31E-06	One Tree Island
One Tree Island.REPORT_YEAR2019	1.9292	1.0050	0.2019	1.8389	4.1378	7.09E-06	One Tree Island
One Tree Island.REPORT_YEAR2021	0.9701	1.1031	-0.9854	0.8933	3.3443	6.13E-06	One Tree Island
Wreck Island.(Intercept)	-6.3194	0.4654	-7.2768	-6.3040	-5.4491	1.59E-06	Wreck Island
Wreck Island.REPORT_YEAR2001	0.9406	0.5570	-0.1296	0.9325	2.0569	8.45E-09	Wreck Island
Wreck Island.REPORT_YEAR1996	3.7549	0.5082	2.7942	3.7417	4.7901	6.94E-07	Wreck Island
Wreck Island.REPORT_YEAR1997	2.5197	0.5176	1.5387	2.5072	3.5712	5.16E-07	Wreck Island
Wreck Island.REPORT_YEAR1998	1.8874	0.5281	0.8828	1.8760	2.9564	3.18E-07	Wreck Island
Wreck Island.REPORT_YEAR1999	0.1851	0.6006	-0.9872	0.1829	1.3700	9.23E-07	Wreck Island
Wreck Island.REPORT_YEAR2000	0.8302	0.5631	-0.2567	0.8236	1.9540	2.11E-08	Wreck Island
Wreck Island.REPORT_YEAR2003	0.2322	0.5964	-0.9305	0.2295	1.4103	8.04E-07	Wreck Island
Wreck Island.REPORT_YEAR2004	0.7868	0.5653	-0.3058	0.7807	1.9137	4.65E-08	Wreck Island
Wreck Island.REPORT_YEAR2005	1.1611	0.5504	0.1023	1.1534	2.2634	2.03E-08	Wreck Island
Wreck Island.REPORT_YEAR2007	1.9751	0.5296	0.9627	1.9654	3.0426	2.30E-07	Wreck Island
Wreck Island.REPORT_YEAR2009	3.9483	0.5075	2.9900	3.9349	4.9829	7.28E-07	Wreck Island
Wreck Island.REPORT_YEAR2011	3.2852	0.5107	2.3185	3.2725	4.3241	6.36E-07	Wreck Island
Wreck Island.REPORT_YEAR2013	4.3064	0.5063	3.3507	4.2929	5.3389	7.53E-07	Wreck Island
Wreck Island.REPORT_YEAR2015	3.7403	0.5081	2.7812	3.7267	4.7763	7.29E-07	Wreck Island
Wreck Island.REPORT_YEAR2017	0.1199	0.6060	-1.0658	0.1186	1.3128	9.82E-07	Wreck Island
Wreck Island.REPORT_YEAR2019	0.0793	0.6090	-1.1152	0.0791	1.2751	8.44E-07	Wreck Island
Linnet Reef.(Intercept)	-6.0582	0.4313	-6.9418	-6.0452	-5.2481	1.19E-06	Linnet Reef
Linnet Reef.REPORT_YEAR2001	1.0709	0.5579	-0.0135	1.0669	2.1778	1.60E-07	Linnet Reef
Linnet Reef.REPORT_YEAR1995	-1.5912	0.8790	-3.4629	-1.5383	-0.0109	5.39E-06	Linnet Reef
Linnet Reef.REPORT_YEAR1996	-0.3526	0.6450	-1.6354	-0.3467	0.8965	1.22E-07	Linnet Reef
Linnet Reef.REPORT_YEAR1997	0.5191	0.5765	-0.6043	0.5162	1.6592	5.12E-07	Linnet Reef
Linnet Reef.REPORT_YEAR1998	3.3224	0.5220	2.3217	3.3137	4.3721	3.89E-08	Linnet Reef
Linnet Reef.REPORT_YEAR2000	0.8368	0.5620	-0.2525	0.8318	1.9545	1.93E-07	Linnet Reef
Linnet Reef.REPORT_YEAR2003	0.5018	0.5801	-0.6324	0.5001	1.6456	6.19E-07	Linnet Reef
Linnet Reef.REPORT_YEAR2004	-0.4714	0.6458	-1.7562	-0.4654	0.7789	1.12E-07	Linnet Reef
Linnet Reef.REPORT_YEAR2005	0.3870	0.5818	-0.7469	0.3841	1.5373	6.53E-07	Linnet Reef
Linnet Reef.REPORT_YEAR2007	-0.9737	0.7063	-2.4091	-0.9566	0.3645	7.92E-07	Linnet Reef
Linnet Reef.REPORT_YEAR2009	1.0792	0.5539	0.0080	1.0735	2.1830	9.14E-08	Linnet Reef
Linnet Reef.REPORT_YEAR2011	-0.2051	0.6218	-1.4332	-0.2024	1.0078	8.80E-07	Linnet Reef
Linnet Reef.REPORT_YEAR2013	0.4460	0.5785	-0.6801	0.4426	1.5910	5.61E-07	Linnet Reef
Linnet Reef.REPORT_YEAR2015	1.9196	0.5341	0.8941	1.9114	2.9917	1.04E-08	Linnet Reef
Linnet Reef.REPORT_YEAR2017	1.8554	0.5351	0.8277	1.8473	2.9291	9.46E-09	Linnet Reef
Linnet Reef.REPORT_YEAR2019	3.5638	0.5192	2.5736	3.5535	4.6127	7.69E-08	Linnet Reef
Linnet Reef.REPORT_YEAR2021	3.3496	0.5206	2.3548	3.3399	4.3994	5.88E-08	Linnet Reef
Martin Reef.(Intercept)	-5.7071	0.5678	-6.8468	-5.7004	-4.6027	9.50E-08	Martin Reef
Martin Reef.REPORT_YEAR2001	0.2992	0.5555	-0.7807	0.2952	1.4015	7.23E-07	Martin Reef
Martin Reef.REPORT_YEAR1995	-1.0970	0.6855	-2.4831	-1.0830	0.2100	5.75E-07	Martin Reef
Martin Reef.REPORT_YEAR1996	-0.0120	0.5796	-1.1461	-0.0135	1.1301	6.65E-08	Martin Reef
Martin Reef.REPORT_YEAR1997	0.1835	0.5595	-0.8994	0.1780	1.2975	6.97E-07	Martin Reef
Martin Reef.REPORT_YEAR1998	2.2736	0.5120	1.2941	2.2643	3.3055	2.23E-08	Martin Reef
Martin Reef.REPORT_YEAR2000	-1.0935	0.6539	-2.4023	-1.0848	0.1660	7.11E-08	Martin Reef
Martin Reef.REPORT_YEAR2003	-0.6730	0.6171	-1.8976	-0.6685	0.5263	3.38E-07	Martin Reef
Martin Reef.REPORT_YEAR2004	-1.3937	0.6901	-2.7910	-1.3790	-0.0797	7.90E-07	Martin Reef
Martin Reef.REPORT_YEAR2005	-0.1222	0.5749	-1.2413	-0.1256	1.0159	4.91E-07	Martin Reef
Martin Reef.REPORT_YEAR2007	-0.5010	0.5999	-1.6790	-0.5009	0.6765	8.51E-07	Martin Reef
Martin Reef.REPORT_YEAR2009	0.8618	0.5348	-0.1683	0.8547	1.9321	2.05E-07	Martin Reef
Martin Reef.REPORT_YEAR2011	-0.8131	0.6259	-2.0549	-0.8086	0.4033	1.14E-07	Martin Reef
Martin Reef.REPORT_YEAR2013	-1.2842	0.6799	-2.6591	-1.2702	0.0119	6.97E-07	Martin Reef
Martin Reef.REPORT_YEAR2015	0.7025	0.5399	-0.3379	0.6955	1.7823	2.77E-07	Martin Reef
Martin Reef.REPORT_YEAR2017	-0.5440	0.6033	-1.7320	-0.5428	0.6372	7.61E-07	Martin Reef
Martin Reef.REPORT_YEAR2019	1.8151	0.5170	0.8275	1.8053	2.8580	2.64E-08	Martin Reef
Martin Reef.REPORT_YEAR2021	2.1819	0.5130	1.2021	2.1721	3.2167	2.00E-08	Martin Reef
Lizard Isles.(Intercept)	-5.6670	0.3944	-6.4693	-5.6572	-4.9207	4.94E-07	Lizard Isles
Lizard Isles.REPORT_YEAR2001	2.2653	0.4912	1.3170	2.2596	3.2457	8.90E-08	Lizard Isles
Lizard Isles.REPORT_YEAR1995	-2.6724	1.1091	-5.1159	-2.5697	-0.7742	7.19E-06	Lizard Isles
Lizard Isles.REPORT_YEAR1996	1.8269	0.4960	0.8715	1.8204	2.8188	9.66E-08	Lizard Isles
Lizard Isles.REPORT_YEAR1997	1.0420	0.5092	0.0570	1.0369	2.0560	2.59E-07	Lizard Isles
Lizard Isles.REPORT_YEAR1998	3.0862	0.4842	2.1567	3.0787	4.0579	3.11E-08	Lizard Isles
Lizard Isles.REPORT_YEAR2000	1.1905	0.5131	0.1930	1.1870	2.2077	3.74E-07	Lizard Isles
Lizard Isles.REPORT_YEAR2003	0.7250	0.5213	-0.2905	0.7221	1.7563	5.53E-07	Lizard Isles
Lizard Isles.REPORT_YEAR2004	0.5608	0.5258	-0.4630	0.5579	1.6014	6.34E-07	Lizard Isles
Lizard Isles.REPORT_YEAR2005	1.1439	0.5070	0.1634	1.1387	2.1539	2.30E-07	Lizard Isles
Lizard Isles.REPORT_YEAR2007	0.8660	0.5150	-0.1334	0.8619	1.8887	3.85E-07	Lizard Isles
Lizard Isles.REPORT_YEAR2009	0.4894	0.5270	-0.5357	0.4861	1.5331	6.53E-07	Lizard Isles
Lizard Isles.REPORT_YEAR2011	-0.1508	0.5602	-1.2531	-0.1499	0.9462	9.52E-07	Lizard Isles
Lizard Isles.REPORT_YEAR2013	1.2520	0.5048	0.2759	1.2467	2.2578	2.05E-07	Lizard Isles
Lizard Isles.REPORT_YEAR2015	1.5109	0.4989	0.5493	1.5046	2.5080	1.20E-07	Lizard Isles
Lizard Isles.REPORT_YEAR2017	1.8430	0.4949	0.8886	1.8370	2.8318	1.01E-07	Lizard Isles
Lizard Isles.REPORT_YEAR2019	3.2006	0.4834	2.2732	3.1930	4.1713	2.73E-08	Lizard Isles
Lizard Isles.REPORT_YEAR2021	1.9640	0.4928	1.0146	1.9576	2.9495	8.12E-08	Lizard Isles
Macgillivray Reef.(Intercept)	-3.8290	0.3009	-4.4261	-3.8269	-3.2439	8.78E-07	Macgillivray Reef
Macgillivray Reef.REPORT_YEAR2001	0.4576	0.3659	-0.2597	0.4571	1.1774	7.43E-07	Macgillivray Reef
Macgillivray Reef.REPORT_YEAR1995	-1.6583	0.4441	-2.5447	-1.6532	-0.8010	2.43E-08	Macgillivray Reef
Macgillivray Reef.REPORT_YEAR1996	-0.6082	0.3909	-1.3784	-0.6072	0.1564	9.90E-07	Macgillivray Reef
Macgillivray Reef.REPORT_YEAR1997	-0.0152	0.3707	-0.7409	-0.0160	0.7150	4.35E-07	Macgillivray Reef
Macgillivray Reef.REPORT_YEAR1998	1.3314	0.3545	0.6408	1.3294	2.0333	9.23E-07	Macgillivray Reef
Macgillivray Reef.REPORT_YEAR2000	-0.1390	0.3792	-0.8858	-0.1382	0.6033	8.53E-07	Macgillivray Reef
Macgillivray Reef.REPORT_YEAR2003	-1.0712	0.4012	-1.8631	-1.0697	-0.2877	8.13E-07	Macgillivray Reef
Macgillivray Reef.REPORT_YEAR2004	-0.7826	0.3920	-1.5553	-0.7815	-0.0158	9.78E-07	Macgillivray Reef
Macgillivray Reef.REPORT_YEAR2005	-0.4898	0.3829	-1.2430	-0.4894	0.2608	9.72E-07	Macgillivray Reef
Macgillivray Reef.REPORT_YEAR2007	-1.3220	0.4132	-2.1403	-1.3195	-0.5177	5.29E-07	Macgillivray Reef
Macgillivray Reef.REPORT_YEAR2009	-0.8393	0.3917	-1.6094	-0.8388	-0.0716	1.01E-06	Macgillivray Reef
Macgillivray Reef.REPORT_YEAR2011	-1.7567	0.4370	-2.6270	-1.7522	-0.9116	5.40E-08	Macgillivray Reef
Macgillivray Reef.REPORT_YEAR2013	-0.7833	0.3893	-1.5483	-0.7830	-0.0196	1.03E-06	Macgillivray Reef
Macgillivray Reef.REPORT_YEAR2015	-1.0171	0.3994	-1.8049	-1.0158	-0.2367	8.60E-07	Macgillivray Reef
Macgillivray Reef.REPORT_YEAR2017	0.1987	0.3663	-0.5172	0.1975	0.9214	7.52E-07	Macgillivray Reef
Macgillivray Reef.REPORT_YEAR2019	0.0895	0.3681	-0.6298	0.0882	0.8158	6.58E-07	Macgillivray Reef
Macgillivray Reef.REPORT_YEAR2021	-0.0166	0.3706	-0.7422	-0.0173	0.7132	3.95E-07	Macgillivray Reef
North Direction Island.(Intercept)	-3.3474	0.2689	-3.8790	-3.3462	-2.8230	9.51E-07	North Direction Island
North Direction Island.REPORT_YEAR2001	-0.5083	0.3644	-1.2272	-0.5071	0.2038	8.61E-07	North Direction Island
North Direction Island.REPORT_YEAR1995	-1.5393	0.4072	-2.3488	-1.5357	-0.7500	3.29E-07	North Direction Island
North Direction Island.REPORT_YEAR1996	0.1491	0.3525	-0.5418	0.1486	0.8426	4.90E-07	North Direction Island
North Direction Island.REPORT_YEAR1997	-0.6746	0.3642	-1.3900	-0.6745	0.0400	8.86E-07	North Direction Island
North Direction Island.REPORT_YEAR1998	0.5104	0.3469	-0.1684	0.5096	1.1940	7.51E-07	North Direction Island
North Direction Island.REPORT_YEAR2000	-0.7957	0.3693	-1.5237	-0.7946	-0.0738	9.57E-07	North Direction Island
North Direction Island.REPORT_YEAR2003	-1.8017	0.4046	-2.6049	-1.7986	-1.0165	3.81E-07	North Direction Island
North Direction Island.REPORT_YEAR2004	-1.4423	0.3902	-2.2147	-1.4400	-0.6829	7.24E-07	North Direction Island
North Direction Island.REPORT_YEAR2005	-0.6357	0.3649	-1.3537	-0.6351	0.0792	8.92E-07	North Direction Island
North Direction Island.REPORT_YEAR2007	-1.0931	0.3790	-1.8418	-1.0914	-0.3539	9.31E-07	North Direction Island
North Direction Island.REPORT_YEAR2009	-0.9947	0.3711	-1.7241	-0.9944	-0.2671	1.01E-06	North Direction Island
North Direction Island.REPORT_YEAR2011	-1.1757	0.3780	-1.9209	-1.1746	-0.4370	9.67E-07	North Direction Island
North Direction Island.REPORT_YEAR2013	-0.2160	0.3566	-0.9164	-0.2160	0.4840	3.74E-07	North Direction Island
North Direction Island.REPORT_YEAR2015	-1.0147	0.3737	-1.7509	-1.0138	-0.2835	9.97E-07	North Direction Island
North Direction Island.REPORT_YEAR2017	-0.8125	0.3673	-1.5340	-0.8123	-0.0918	9.69E-07	North Direction Island
North Direction Island.REPORT_YEAR2019	0.1574	0.3514	-0.5316	0.1571	0.8484	5.21E-07	North Direction Island
North Direction Island.REPORT_YEAR2021	0.3853	0.3490	-0.2983	0.3847	1.0722	6.71E-07	North Direction Island
Carter Reef.(Intercept)	-3.3451	0.1752	-3.6931	-3.3438	-3.0049	7.53E-07	Carter Reef
Carter Reef.REPORT_YEAR2001	-0.0471	0.2431	-0.5241	-0.0472	0.4304	1.95E-07	Carter Reef
Carter Reef.REPORT_YEAR1995	-1.9031	0.3417	-2.5952	-1.8956	-1.2535	6.57E-07	Carter Reef
Carter Reef.REPORT_YEAR1996	-0.5644	0.2625	-1.0825	-0.5634	-0.0520	9.01E-07	Carter Reef
Carter Reef.REPORT_YEAR1997	-0.2247	0.2476	-0.7108	-0.2247	0.2613	7.92E-07	Carter Reef
Carter Reef.REPORT_YEAR1998	-0.3035	0.2493	-0.7941	-0.3032	0.1849	8.72E-07	Carter Reef
Carter Reef.REPORT_YEAR1999	-0.1271	0.2468	-0.6142	-0.1263	0.3551	6.24E-07	Carter Reef
Carter Reef.REPORT_YEAR2000	-0.1767	0.2472	-0.6623	-0.1766	0.3082	7.41E-07	Carter Reef
Carter Reef.REPORT_YEAR2003	-0.6793	0.2591	-1.1897	-0.6786	-0.1725	9.67E-07	Carter Reef
Carter Reef.REPORT_YEAR2004	-0.6106	0.2588	-1.1208	-0.6098	-0.1046	9.71E-07	Carter Reef
Carter Reef.REPORT_YEAR2005	-0.4329	0.2523	-0.9288	-0.4327	0.0618	9.88E-07	Carter Reef
Carter Reef.REPORT_YEAR2007	-0.5961	0.2571	-1.1025	-0.5955	-0.0929	9.96E-07	Carter Reef
Carter Reef.REPORT_YEAR2009	-0.7142	0.2600	-1.2261	-0.7136	-0.2052	9.64E-07	Carter Reef
Carter Reef.REPORT_YEAR2011	-0.6982	0.2598	-1.2103	-0.6975	-0.1903	9.60E-07	Carter Reef
Carter Reef.REPORT_YEAR2013	-0.3584	0.2501	-0.8498	-0.3583	0.1325	9.34E-07	Carter Reef
Carter Reef.REPORT_YEAR2015	0.3240	0.2375	-0.1403	0.3233	0.7923	7.95E-07	Carter Reef
Carter Reef.REPORT_YEAR2017	0.7733	0.2326	0.3190	0.7724	1.2325	9.19E-07	Carter Reef
Carter Reef.REPORT_YEAR2019	0.8378	0.2317	0.3853	0.8369	1.2954	9.28E-07	Carter Reef
Carter Reef.REPORT_YEAR2021	0.9366	0.2310	0.4858	0.9356	1.3930	9.30E-07	Carter Reef
No Name Reef.(Intercept)	-3.3966	0.2162	-3.8242	-3.3955	-2.9752	9.31E-07	No Name Reef
No Name Reef.REPORT_YEAR2001	-0.4296	0.2991	-1.0182	-0.4291	0.1563	8.90E-07	No Name Reef
No Name Reef.REPORT_YEAR1995	-1.2116	0.3330	-1.8724	-1.2091	-0.5652	4.07E-07	No Name Reef
No Name Reef.REPORT_YEAR1996	0.1701	0.2901	-0.3987	0.1698	0.7406	3.42E-07	No Name Reef
No Name Reef.REPORT_YEAR1997	-0.7969	0.3085	-1.4051	-0.7960	-0.1937	9.82E-07	No Name Reef
No Name Reef.REPORT_YEAR1998	-0.7192	0.3074	-1.3248	-0.7185	-0.1180	9.92E-07	No Name Reef
No Name Reef.REPORT_YEAR1999	-0.2633	0.3050	-0.8669	-0.2617	0.3311	8.55E-07	No Name Reef
No Name Reef.REPORT_YEAR2000	-0.3548	0.3000	-0.9468	-0.3538	0.2315	8.78E-07	No Name Reef
No Name Reef.REPORT_YEAR2003	-1.2847	0.3284	-1.9365	-1.2821	-0.6471	5.23E-07	No Name Reef
No Name Reef.REPORT_YEAR2004	-1.0411	0.3191	-1.6726	-1.0394	-0.4198	7.89E-07	No Name Reef
No Name Reef.REPORT_YEAR2005	-0.7015	0.3074	-1.3082	-0.7005	-0.1011	9.75E-07	No Name Reef
No Name Reef.REPORT_YEAR2007	-0.8186	0.3537	-1.5184	-0.8166	-0.1298	6.54E-07	No Name Reef
No Name Reef.REPORT_YEAR2009	-0.6309	0.3038	-1.2288	-0.6303	-0.0361	9.90E-07	No Name Reef
No Name Reef.REPORT_YEAR2011	-0.3231	0.2963	-0.9052	-0.3230	0.2582	7.47E-07	No Name Reef
No Name Reef.REPORT_YEAR2013	-0.2162	0.2941	-0.7934	-0.2162	0.3614	5.65E-07	No Name Reef
No Name Reef.REPORT_YEAR2015	-0.1932	0.2937	-0.7696	-0.1932	0.3836	5.33E-07	No Name Reef
No Name Reef.REPORT_YEAR2017	0.0567	0.2898	-0.5122	0.0567	0.6258	3.74E-07	No Name Reef
No Name Reef.REPORT_YEAR2019	1.0927	0.2791	0.5468	1.0920	1.6429	8.89E-07	No Name Reef
No Name Reef.REPORT_YEAR2021	0.4076	0.2849	-0.1506	0.4071	0.9684	7.48E-07	No Name Reef
Yonge Reef.(Intercept)	-3.4718	0.2017	-3.8710	-3.4707	-3.0789	8.72E-07	Yonge Reef
Yonge Reef.REPORT_YEAR2001	-0.0943	0.2866	-0.6577	-0.0941	0.4677	4.95E-07	Yonge Reef
Yonge Reef.REPORT_YEAR1995	-2.7577	0.4876	-3.7756	-2.7361	-1.8604	3.71E-06	Yonge Reef
Yonge Reef.REPORT_YEAR1996	-0.2787	0.2934	-0.8558	-0.2784	0.2964	9.26E-07	Yonge Reef
Yonge Reef.REPORT_YEAR1997	-1.2725	0.3249	-1.9174	-1.2700	-0.6421	4.06E-07	Yonge Reef
Yonge Reef.REPORT_YEAR1998	-0.7194	0.3018	-1.3151	-0.7183	-0.1299	9.66E-07	Yonge Reef
Yonge Reef.REPORT_YEAR1999	-0.0303	0.2923	-0.6109	-0.0280	0.5371	6.71E-07	Yonge Reef
Yonge Reef.REPORT_YEAR2000	-0.7899	0.3050	-1.3925	-0.7886	-0.1949	9.23E-07	Yonge Reef
Yonge Reef.REPORT_YEAR2003	-0.9931	0.3116	-1.6099	-0.9913	-0.3867	7.70E-07	Yonge Reef
Yonge Reef.REPORT_YEAR2004	-1.0826	0.3172	-1.7118	-1.0803	-0.4665	6.26E-07	Yonge Reef
Yonge Reef.REPORT_YEAR2005	-0.7022	0.3011	-1.2954	-0.7014	-0.1132	9.88E-07	Yonge Reef
Yonge Reef.REPORT_YEAR2007	-0.8029	0.3055	-1.4067	-0.8014	-0.2074	9.11E-07	Yonge Reef
Yonge Reef.REPORT_YEAR2009	-0.7435	0.3024	-1.3398	-0.7426	-0.1524	9.70E-07	Yonge Reef
Yonge Reef.REPORT_YEAR2011	-1.2818	0.3238	-1.9236	-1.2795	-0.6526	4.22E-07	Yonge Reef
Yonge Reef.REPORT_YEAR2013	-0.5892	0.2976	-1.1751	-0.5887	-0.0066	9.95E-07	Yonge Reef
Yonge Reef.REPORT_YEAR2015	0.0430	0.2837	-0.5138	0.0429	0.6005	3.21E-07	Yonge Reef
Yonge Reef.REPORT_YEAR2017	0.3642	0.2790	-0.1826	0.3637	0.9133	7.47E-07	Yonge Reef
Yonge Reef.REPORT_YEAR2019	0.2721	0.2806	-0.2785	0.2719	0.8234	6.60E-07	Yonge Reef
Yonge Reef.REPORT_YEAR2021	0.4471	0.2779	-0.0972	0.4465	0.9943	7.93E-07	Yonge Reef
Chinaman Reef (22-102).(Intercept)	-4.4918	0.2496	-4.9918	-4.4882	-4.0120	6.30E-08	Chinaman Reef (22-102)
Chinaman Reef (22-102).REPORT_YEAR2001	-0.1533	0.3580	-0.8587	-0.1524	0.5469	9.16E-07	Chinaman Reef (22-102)
Chinaman Reef (22-102).REPORT_YEAR1995	-0.8373	0.4212	-1.6828	-0.8307	-0.0293	7.25E-08	Chinaman Reef (22-102)
Chinaman Reef (22-102).REPORT_YEAR1996	-0.9188	0.3986	-1.7129	-0.9146	-0.1481	8.62E-08	Chinaman Reef (22-102)
Chinaman Reef (22-102).REPORT_YEAR1997	-1.4579	0.4449	-2.3585	-1.4483	-0.6117	6.07E-07	Chinaman Reef (22-102)
Chinaman Reef (22-102).REPORT_YEAR1998	-0.2830	0.3623	-0.9963	-0.2823	0.4262	1.00E-06	Chinaman Reef (22-102)
Chinaman Reef (22-102).REPORT_YEAR1999	-0.8566	0.4010	-1.6545	-0.8527	-0.0805	1.08E-07	Chinaman Reef (22-102)
Chinaman Reef (22-102).REPORT_YEAR2000	-0.3676	0.3674	-1.0933	-0.3660	0.3490	8.98E-07	Chinaman Reef (22-102)
Chinaman Reef (22-102).REPORT_YEAR2003	-1.5717	0.4591	-2.5055	-1.5601	-0.7030	1.01E-06	Chinaman Reef (22-102)
Chinaman Reef (22-102).REPORT_YEAR2004	-0.1309	0.3573	-0.8349	-0.1301	0.5681	8.66E-07	Chinaman Reef (22-102)
Chinaman Reef (22-102).REPORT_YEAR2005	-0.9120	0.3978	-1.7041	-0.9080	-0.1426	9.06E-08	Chinaman Reef (22-102)
Chinaman Reef (22-102).REPORT_YEAR2006	-2.6751	0.6546	-4.0748	-2.6333	-1.5047	5.71E-06	Chinaman Reef (22-102)
Chinaman Reef (22-102).REPORT_YEAR2008	-1.2503	0.4282	-2.1142	-1.2421	-0.4330	1.23E-07	Chinaman Reef (22-102)
Chinaman Reef (22-102).REPORT_YEAR2009	-0.5852	0.3769	-1.3303	-0.5834	0.1492	6.20E-07	Chinaman Reef (22-102)
Chinaman Reef (22-102).REPORT_YEAR2010	-0.9091	0.3973	-1.7000	-0.9052	-0.1404	9.53E-08	Chinaman Reef (22-102)
Chinaman Reef (22-102).REPORT_YEAR2011	-0.4163	0.3681	-1.1413	-0.4155	0.3038	8.93E-07	Chinaman Reef (22-102)
Chinaman Reef (22-102).REPORT_YEAR2012	0.0258	0.3498	-0.6601	0.0255	0.7135	4.66E-07	Chinaman Reef (22-102)
Chinaman Reef (22-102).REPORT_YEAR2013	-0.0634	0.3537	-0.7583	-0.0632	0.6304	7.07E-07	Chinaman Reef (22-102)
Chinaman Reef (22-102).REPORT_YEAR2014	-0.3041	0.3629	-1.0183	-0.3035	0.4064	9.98E-07	Chinaman Reef (22-102)
Chinaman Reef (22-102).REPORT_YEAR2015	-1.1626	0.4177	-1.9999	-1.1564	-0.3600	5.42E-08	Chinaman Reef (22-102)
Chinaman Reef (22-102).REPORT_YEAR2016	-1.0217	0.4059	-1.8321	-1.0169	-0.2386	1.15E-08	Chinaman Reef (22-102)
Chinaman Reef (22-102).REPORT_YEAR2017	-0.4899	0.3719	-1.2247	-0.4883	0.2355	7.91E-07	Chinaman Reef (22-102)
Chinaman Reef (22-102).REPORT_YEAR2018	-0.9741	0.4021	-1.7759	-0.9696	-0.1974	3.84E-08	Chinaman Reef (22-102)
Chinaman Reef (22-102).REPORT_YEAR2019	0.9345	0.3282	0.2957	0.9326	1.5844	8.21E-07	Chinaman Reef (22-102)
Chinaman Reef (22-102).REPORT_YEAR2020	0.2723	0.3422	-0.3979	0.2717	0.9458	9.89E-07	Chinaman Reef (22-102)
Chinaman Reef (22-102).REPORT_YEAR2021	0.2492	0.3426	-0.4207	0.2483	0.9246	9.55E-07	Chinaman Reef (22-102)
Gannet Cay.(Intercept)	-3.7665	0.3072	-4.3789	-3.7633	-3.1725	7.38E-07	Gannet Cay
Gannet Cay.REPORT_YEAR2001	-1.1048	0.4586	-2.0102	-1.1030	-0.2092	9.18E-07	Gannet Cay
Gannet Cay.REPORT_YEAR1995	-4.4220	1.0794	-6.8090	-4.3178	-2.5865	7.33E-06	Gannet Cay
Gannet Cay.REPORT_YEAR1996	-2.3395	0.5231	-3.3884	-2.3318	-1.3343	5.82E-08	Gannet Cay
Gannet Cay.REPORT_YEAR1997	-2.9025	0.5821	-4.0920	-2.8860	-1.8058	1.48E-06	Gannet Cay
Gannet Cay.REPORT_YEAR1998	-0.3044	0.4313	-1.1476	-0.3057	0.5465	2.34E-07	Gannet Cay
Gannet Cay.REPORT_YEAR1999	-1.6725	0.4827	-2.6324	-1.6683	-0.7366	3.87E-07	Gannet Cay
Gannet Cay.REPORT_YEAR2000	-1.4344	0.4705	-2.3672	-1.4313	-0.5192	6.67E-07	Gannet Cay
Gannet Cay.REPORT_YEAR2003	-1.3629	0.4642	-2.2792	-1.3612	-0.4564	8.10E-07	Gannet Cay
Gannet Cay.REPORT_YEAR2004	-1.7634	0.4858	-2.7292	-1.7591	-0.8215	2.97E-07	Gannet Cay
Gannet Cay.REPORT_YEAR2005	-0.7024	0.4436	-1.5749	-0.7019	0.1674	9.74E-07	Gannet Cay
Gannet Cay.REPORT_YEAR2007	-1.2611	0.4580	-2.1622	-1.2605	-0.3638	9.59E-07	Gannet Cay
Gannet Cay.REPORT_YEAR2009	-0.8129	0.4439	-1.6843	-0.8130	0.0590	9.85E-07	Gannet Cay
Gannet Cay.REPORT_YEAR2011	-0.8088	0.4458	-1.6857	-0.8083	0.0652	1.01E-06	Gannet Cay
Gannet Cay.REPORT_YEAR2013	2.1863	0.4114	1.3861	2.1835	3.0023	8.89E-07	Gannet Cay
Gannet Cay.REPORT_YEAR2015	0.4385	0.4214	-0.3845	0.4368	1.2710	8.24E-07	Gannet Cay
Gannet Cay.REPORT_YEAR2017	-0.8457	0.4444	-1.7173	-0.8461	0.0279	1.00E-06	Gannet Cay
Gannet Cay.REPORT_YEAR2019	-0.9706	0.4468	-1.8477	-0.9707	-0.0929	1.03E-06	Gannet Cay
Gannet Cay.REPORT_YEAR2021	0.1126	0.4243	-0.7147	0.1105	0.9517	7.73E-07	Gannet Cay
Horseshoe Reef.(Intercept)	-3.9825	0.3181	-4.6173	-3.9789	-3.3681	6.43E-07	Horseshoe Reef
Horseshoe Reef.REPORT_YEAR2001	-0.6133	0.4564	-1.5099	-0.6132	0.2829	9.30E-07	Horseshoe Reef
Horseshoe Reef.REPORT_YEAR1995	-2.4967	0.6079	-3.7429	-2.4782	-1.3552	1.65E-06	Horseshoe Reef
Horseshoe Reef.REPORT_YEAR1996	-1.3956	0.4851	-2.3536	-1.3936	-0.4486	6.52E-07	Horseshoe Reef
Horseshoe Reef.REPORT_YEAR1997	-3.5210	0.7321	-5.0691	-3.4813	-2.1933	4.80E-06	Horseshoe Reef
Horseshoe Reef.REPORT_YEAR1998	-1.6488	0.4996	-2.6406	-1.6450	-0.6786	3.14E-07	Horseshoe Reef
Horseshoe Reef.REPORT_YEAR1999	-1.7253	0.5062	-2.7329	-1.7204	-0.7450	1.93E-07	Horseshoe Reef
Horseshoe Reef.REPORT_YEAR2000	-0.4622	0.4571	-1.3636	-0.4609	0.4322	9.32E-07	Horseshoe Reef
Horseshoe Reef.REPORT_YEAR2003	-1.9200	0.5176	-2.9525	-1.9143	-0.9201	4.89E-08	Horseshoe Reef
Horseshoe Reef.REPORT_YEAR2004	-0.9068	0.4662	-1.8252	-0.9059	0.0059	1.01E-06	Horseshoe Reef
Horseshoe Reef.REPORT_YEAR2005	-1.0933	0.4732	-2.0272	-1.0916	-0.1687	9.14E-07	Horseshoe Reef
Horseshoe Reef.REPORT_YEAR2007	-1.1520	0.4747	-2.0885	-1.1505	-0.2240	8.91E-07	Horseshoe Reef
Horseshoe Reef.REPORT_YEAR2009	-0.7867	0.4622	-1.6963	-0.7860	0.1191	1.02E-06	Horseshoe Reef
Horseshoe Reef.REPORT_YEAR2011	-0.9324	0.4645	-1.8441	-0.9326	-0.0200	1.04E-06	Horseshoe Reef
Horseshoe Reef.REPORT_YEAR2013	-1.3260	0.4845	-2.2862	-1.3230	-0.3832	6.47E-07	Horseshoe Reef
Horseshoe Reef.REPORT_YEAR2015	-1.7272	0.5030	-2.7257	-1.7233	-0.7506	2.39E-07	Horseshoe Reef
Horseshoe Reef.REPORT_YEAR2017	-1.0776	0.4695	-1.9997	-1.0775	-0.1561	1.01E-06	Horseshoe Reef
Horseshoe Reef.REPORT_YEAR2019	-1.1543	0.4720	-2.0836	-1.1535	-0.2299	9.51E-07	Horseshoe Reef
Horseshoe Reef.REPORT_YEAR2021	-0.5037	0.4503	-1.3832	-0.5054	0.3852	2.66E-07	Horseshoe Reef
Reef 21-529.(Intercept)	-2.0808	0.1796	-2.4339	-2.0807	-1.7286	6.16E-07	Reef 21-529
Reef 21-529.REPORT_YEAR2001	0.5499	0.2394	0.0798	0.5498	1.0201	2.88E-07	Reef 21-529
Reef 21-529.REPORT_YEAR1995	0.0827	0.2448	-0.3988	0.0829	0.5625	4.04E-07	Reef 21-529
Reef 21-529.REPORT_YEAR1996	0.7924	0.2386	0.3240	0.7923	1.2611	3.36E-07	Reef 21-529
Reef 21-529.REPORT_YEAR1997	0.0279	0.2419	-0.4476	0.0280	0.5025	1.45E-07	Reef 21-529
Reef 21-529.REPORT_YEAR1998	0.6215	0.2392	0.1519	0.6214	1.0913	3.01E-07	Reef 21-529
Reef 21-529.REPORT_YEAR1999	-0.2675	0.2434	-0.7456	-0.2675	0.2102	2.96E-07	Reef 21-529
Reef 21-529.REPORT_YEAR2000	0.3559	0.2405	-0.1167	0.3560	0.8280	1.72E-07	Reef 21-529
Reef 21-529.REPORT_YEAR2003	-1.4008	0.2589	-1.9117	-1.3999	-0.8951	9.54E-07	Reef 21-529
Reef 21-529.REPORT_YEAR2004	-0.7832	0.2497	-1.2757	-0.7824	-0.2950	7.18E-07	Reef 21-529
Reef 21-529.REPORT_YEAR2005	-0.6896	0.2475	-1.1764	-0.6893	-0.2046	6.18E-07	Reef 21-529
Reef 21-529.REPORT_YEAR2007	-0.5048	0.2464	-0.9899	-0.5044	-0.0223	5.50E-07	Reef 21-529
Reef 21-529.REPORT_YEAR2009	0.1119	0.2414	-0.3625	0.1121	0.5855	5.10E-09	Reef 21-529
Reef 21-529.REPORT_YEAR2011	-2.4209	0.2898	-2.9973	-2.4182	-1.8599	4.06E-07	Reef 21-529
Reef 21-529.REPORT_YEAR2013	0.4820	0.2400	0.0103	0.4822	0.9530	2.28E-07	Reef 21-529
Reef 21-529.REPORT_YEAR2015	-0.1925	0.2429	-0.6699	-0.1923	0.2839	2.90E-07	Reef 21-529
Reef 21-529.REPORT_YEAR2017	-1.8568	0.2687	-2.3878	-1.8555	-1.3331	9.05E-07	Reef 21-529
Reef 21-529.REPORT_YEAR2019	-2.4577	0.2897	-3.0327	-2.4554	-1.8956	3.82E-07	Reef 21-529
Reef 21-529.REPORT_YEAR2021	-3.3715	0.3479	-4.0745	-3.3644	-2.7090	4.21E-07	Reef 21-529
Snake Reef.(Intercept)	-3.8130	0.2529	-4.3137	-3.8115	-3.3209	8.39E-07	Snake Reef
Snake Reef.REPORT_YEAR2001	0.1625	0.3513	-0.5286	0.1629	0.8513	4.23E-07	Snake Reef
Snake Reef.REPORT_YEAR1995	-1.7269	0.4526	-2.6404	-1.7182	-0.8633	2.90E-07	Snake Reef
Snake Reef.REPORT_YEAR1996	-0.9288	0.3796	-1.6782	-0.9273	-0.1878	8.65E-07	Snake Reef
Snake Reef.REPORT_YEAR1997	-1.2912	0.3985	-2.0845	-1.2874	-0.5197	4.07E-07	Snake Reef
Snake Reef.REPORT_YEAR1998	-1.3443	0.3998	-2.1399	-1.3406	-0.5701	3.72E-07	Snake Reef
Snake Reef.REPORT_YEAR1999	-1.5514	0.4142	-2.3780	-1.5466	-0.7520	9.16E-08	Snake Reef
Snake Reef.REPORT_YEAR2000	0.7936	0.3428	0.1220	0.7930	1.4686	8.84E-07	Snake Reef
Snake Reef.REPORT_YEAR2003	-2.2767	0.4716	-3.2341	-2.2655	-1.3824	6.49E-07	Snake Reef
Snake Reef.REPORT_YEAR2004	-0.5941	0.3703	-1.3253	-0.5927	0.1288	9.69E-07	Snake Reef
Snake Reef.REPORT_YEAR2005	-0.6516	0.3728	-1.3886	-0.6499	0.0755	9.50E-07	Snake Reef
Snake Reef.REPORT_YEAR2007	-1.0005	0.3822	-1.7560	-0.9987	-0.2554	8.01E-07	Snake Reef
Snake Reef.REPORT_YEAR2009	-1.1943	0.3908	-1.9692	-1.1916	-0.4347	5.81E-07	Snake Reef
Snake Reef.REPORT_YEAR2011	-0.2484	0.3584	-0.9527	-0.2482	0.4549	7.31E-07	Snake Reef
Snake Reef.REPORT_YEAR2013	0.8098	0.3419	0.1404	0.8091	1.4832	9.02E-07	Snake Reef
Snake Reef.REPORT_YEAR2015	0.0488	0.3520	-0.6427	0.0489	0.7399	3.13E-07	Snake Reef
Snake Reef.REPORT_YEAR2017	-0.9535	0.3803	-1.7048	-0.9518	-0.2116	8.45E-07	Snake Reef
Snake Reef.REPORT_YEAR2019	-0.6423	0.3666	-1.3635	-0.6417	0.0759	9.97E-07	Snake Reef
Snake Reef.REPORT_YEAR2021	-1.0445	0.4356	-1.9089	-1.0412	-0.1987	3.33E-07	Snake Reef
East Cay.(Intercept)	-3.2858	0.2541	-3.7888	-3.2849	-2.7876	9.80E-07	East Cay
East Cay.REPORT_YEAR2001	-0.7403	0.3153	-1.3607	-0.7398	-0.1232	9.88E-07	East Cay
East Cay.REPORT_YEAR1995	-1.5199	0.3654	-2.2480	-1.5159	-0.8141	5.49E-08	East Cay
East Cay.REPORT_YEAR1996	-1.0261	0.3231	-1.6625	-1.0252	-0.3946	9.54E-07	East Cay
East Cay.REPORT_YEAR1997	-0.7484	0.3150	-1.3684	-0.7478	-0.1319	9.78E-07	East Cay
East Cay.REPORT_YEAR1998	-0.4280	0.3099	-1.0379	-0.4274	0.1784	8.68E-07	East Cay
East Cay.REPORT_YEAR1999	-1.7984	0.3574	-2.5095	-1.7950	-1.1067	1.44E-07	East Cay
East Cay.REPORT_YEAR2000	-1.1198	0.3280	-1.7680	-1.1182	-0.4806	8.49E-07	East Cay
East Cay.REPORT_YEAR2003	-1.6243	0.3524	-2.3266	-1.6205	-0.9435	3.07E-07	East Cay
East Cay.REPORT_YEAR2004	-0.7277	0.3143	-1.3456	-0.7273	-0.1121	9.82E-07	East Cay
East Cay.REPORT_YEAR2005	-1.9037	0.3631	-2.6270	-1.8999	-1.2020	7.96E-08	East Cay
East Cay.REPORT_YEAR2006	-2.7346	0.4341	-3.6193	-2.7231	-1.9148	1.21E-06	East Cay
East Cay.REPORT_YEAR2007	-0.4205	0.3075	-1.0243	-0.4204	0.1826	7.77E-07	East Cay
East Cay.REPORT_YEAR2008	-0.6927	0.3138	-1.3101	-0.6921	-0.0784	9.64E-07	East Cay
East Cay.REPORT_YEAR2009	-0.5896	0.3104	-1.1994	-0.5895	0.0191	8.98E-07	East Cay
East Cay.REPORT_YEAR2010	-0.3764	0.3062	-0.9774	-0.3763	0.2243	6.90E-07	East Cay
East Cay.REPORT_YEAR2011	-1.3900	0.3359	-2.0536	-1.3884	-0.7353	6.51E-07	East Cay
East Cay.REPORT_YEAR2012	-0.7450	0.3147	-1.3638	-0.7446	-0.1287	9.86E-07	East Cay
East Cay.REPORT_YEAR2013	-0.5516	0.3107	-1.1627	-0.5512	0.0569	9.07E-07	East Cay
East Cay.REPORT_YEAR2014	-0.5847	0.3103	-1.1941	-0.5845	0.0239	8.99E-07	East Cay
East Cay.REPORT_YEAR2015	-0.3374	0.3050	-0.9357	-0.3375	0.2615	6.06E-07	East Cay
East Cay.REPORT_YEAR2016	-1.5740	0.3442	-2.2553	-1.5718	-0.9047	4.24E-07	East Cay
East Cay.REPORT_YEAR2017	-1.3919	0.3361	-2.0562	-1.3902	-0.7372	6.49E-07	East Cay
East Cay.REPORT_YEAR2018	-0.4416	0.3069	-1.0437	-0.4417	0.1611	7.32E-07	East Cay
East Cay.REPORT_YEAR2019	-0.3071	0.3051	-0.9057	-0.3072	0.2918	6.08E-07	East Cay
East Cay.REPORT_YEAR2021	-0.3136	0.3055	-0.9134	-0.3135	0.2858	6.58E-07	East Cay
Turner Cay.(Intercept)	-3.6651	0.2716	-4.2075	-3.6619	-3.1406	7.26E-07	Turner Cay
Turner Cay.REPORT_YEAR2001	-1.5893	0.4287	-2.4415	-1.5857	-0.7578	3.77E-07	Turner Cay
Turner Cay.REPORT_YEAR1995	-2.1180	0.4967	-3.1236	-2.1072	-1.1729	5.75E-07	Turner Cay
Turner Cay.REPORT_YEAR1996	-2.7806	0.5279	-3.8603	-2.7653	-1.7868	1.52E-06	Turner Cay
Turner Cay.REPORT_YEAR1997	-1.9901	0.4516	-2.8924	-1.9846	-1.1189	3.01E-08	Turner Cay
Turner Cay.REPORT_YEAR1998	-1.4028	0.4169	-2.2267	-1.4010	-0.5892	6.93E-07	Turner Cay
Turner Cay.REPORT_YEAR1999	-2.1904	0.4672	-3.1271	-2.1836	-1.2927	4.92E-08	Turner Cay
Turner Cay.REPORT_YEAR2000	-1.9455	0.4517	-2.8505	-1.9391	-1.0766	3.53E-08	Turner Cay
Turner Cay.REPORT_YEAR2003	-3.1336	0.5791	-4.3363	-3.1103	-2.0611	3.13E-06	Turner Cay
Turner Cay.REPORT_YEAR2004	-1.7682	0.4366	-2.6361	-1.7645	-0.9215	2.11E-07	Turner Cay
Turner Cay.REPORT_YEAR2005	-1.0709	0.4042	-1.8675	-1.0699	-0.2801	9.59E-07	Turner Cay
Turner Cay.REPORT_YEAR2007	-0.3297	0.3833	-1.0796	-0.3308	0.4261	4.22E-07	Turner Cay
Turner Cay.REPORT_YEAR2009	-0.8834	0.3971	-1.6637	-0.8833	-0.1038	1.04E-06	Turner Cay
Turner Cay.REPORT_YEAR2011	-1.2887	0.4113	-2.0992	-1.2877	-0.4839	8.35E-07	Turner Cay
Turner Cay.REPORT_YEAR2013	-0.2395	0.3805	-0.9830	-0.2409	0.5117	2.26E-07	Turner Cay
Turner Cay.REPORT_YEAR2015	-0.5709	0.3874	-1.3289	-0.5719	0.1927	8.15E-07	Turner Cay
Turner Cay.REPORT_YEAR2017	-1.5283	0.4231	-2.3660	-1.5259	-0.7043	5.16E-07	Turner Cay
Turner Cay.REPORT_YEAR2019	-0.8161	0.3935	-1.5873	-0.8167	-0.0415	1.03E-06	Turner Cay
Turner Cay.REPORT_YEAR2021	-0.0442	0.3771	-0.7796	-0.0461	0.7021	6.41E-07	Turner Cay
Havannah Island.(Intercept)	1.0149	0.2017	0.6189	1.0148	1.4111	2.01E-07	Havannah Island
Havannah Island.REPORT_YEAR2001	-1.3172	0.2541	-1.8166	-1.3170	-0.8187	1.81E-07	Havannah Island
Havannah Island.REPORT_YEAR1997	-5.7375	0.3152	-6.3668	-5.7337	-5.1295	2.63E-07	Havannah Island
Havannah Island.REPORT_YEAR1998	-2.6001	0.2565	-3.1048	-2.5998	-2.0974	3.52E-07	Havannah Island
Havannah Island.REPORT_YEAR1999	-3.4031	0.2605	-3.9157	-3.4027	-2.8927	5.66E-07	Havannah Island
Havannah Island.REPORT_YEAR2000	-4.1943	0.2722	-4.7329	-4.1928	-3.6640	8.88E-07	Havannah Island
Havannah Island.REPORT_YEAR2003	-0.3698	0.2536	-0.8678	-0.3698	0.1281	8.96E-08	Havannah Island
Havannah Island.REPORT_YEAR2004	-0.5220	0.2535	-1.0198	-0.5220	-0.0244	1.02E-07	Havannah Island
Havannah Island.REPORT_YEAR2005	-0.9637	0.2534	-1.4615	-0.9637	-0.4662	1.27E-07	Havannah Island
Havannah Island.REPORT_YEAR2007	-0.6695	0.2533	-1.1670	-0.6695	-0.1722	1.13E-07	Havannah Island
Havannah Island.REPORT_YEAR2009	-3.2079	0.2583	-3.7156	-3.2078	-2.7012	4.43E-07	Havannah Island
Havannah Island.REPORT_YEAR2011	-7.2442	0.4418	-8.1576	-7.2279	-6.4228	2.68E-06	Havannah Island
Havannah Island.REPORT_YEAR2013	-1.5550	0.2536	-2.0533	-1.5550	-1.0572	1.64E-07	Havannah Island
Havannah Island.REPORT_YEAR2015	-2.0606	0.2543	-2.5601	-2.0605	-1.5615	2.03E-07	Havannah Island
Havannah Island.REPORT_YEAR2017	-2.5801	0.2556	-3.0823	-2.5800	-2.0786	2.81E-07	Havannah Island
Havannah Island.REPORT_YEAR2019	-2.8711	0.2573	-3.3770	-2.8708	-2.3667	4.00E-07	Havannah Island
Havannah Island.REPORT_YEAR2021	-2.3522	0.2548	-2.8528	-2.3520	-1.8522	2.43E-07	Havannah Island
Middle Reef.(Intercept)	-3.9810	0.5692	-5.1147	-3.9794	-2.8550	3.03E-06	Middle Reef
Middle Reef.REPORT_YEAR2001	0.4213	0.4845	-0.5260	0.4200	1.3765	8.84E-07	Middle Reef
Middle Reef.REPORT_YEAR1995	-0.8416	0.5257	-1.8806	-0.8391	0.1835	8.66E-07	Middle Reef
Middle Reef.REPORT_YEAR1996	-0.2828	0.4979	-1.2600	-0.2828	0.6949	3.40E-07	Middle Reef
Middle Reef.REPORT_YEAR1997	0.7127	0.4823	-0.2304	0.7114	1.6636	9.20E-07	Middle Reef
Middle Reef.REPORT_YEAR1998	0.7441	0.4812	-0.1962	0.7425	1.6933	9.29E-07	Middle Reef
Middle Reef.REPORT_YEAR1999	0.4990	0.4869	-0.4555	0.4985	1.4565	8.40E-07	Middle Reef
Middle Reef.REPORT_YEAR2000	-0.6736	0.5067	-1.6703	-0.6729	0.3195	9.13E-07	Middle Reef
Middle Reef.REPORT_YEAR2003	0.6911	0.4849	-0.2586	0.6903	1.6457	8.47E-07	Middle Reef
Middle Reef.REPORT_YEAR2004	1.2701	0.4765	0.3404	1.2680	2.2115	9.48E-07	Middle Reef
Middle Reef.REPORT_YEAR2005	0.9967	0.4777	0.0649	0.9946	1.9410	9.37E-07	Middle Reef
Middle Reef.REPORT_YEAR2007	-0.2291	0.4973	-1.2051	-0.2292	0.7476	4.39E-07	Middle Reef
Middle Reef.REPORT_YEAR2009	-1.2827	0.5236	-2.3134	-1.2817	-0.2578	9.57E-07	Middle Reef
Middle Reef.REPORT_YEAR2011	-1.6189	0.5445	-2.6983	-1.6152	-0.5606	5.05E-07	Middle Reef
Middle Reef.REPORT_YEAR2013	1.1040	0.4771	0.1733	1.1018	2.0471	9.39E-07	Middle Reef
Pandora Reef.(Intercept)	-4.2102	0.7956	-5.7939	-4.2096	-2.6287	7.43E-07	Pandora Reef
Pandora Reef.REPORT_YEAR2001	-0.1620	0.6247	-1.3873	-0.1625	1.0663	2.36E-07	Pandora Reef
Pandora Reef.REPORT_YEAR1995	-3.3213	0.8167	-4.9828	-3.3010	-1.7748	8.82E-07	Pandora Reef
Pandora Reef.REPORT_YEAR1996	-3.4447	0.8106	-5.0990	-3.4228	-1.9145	1.10E-06	Pandora Reef
Pandora Reef.REPORT_YEAR1997	-3.0302	0.7580	-4.5554	-3.0173	-1.5784	1.24E-07	Pandora Reef
Pandora Reef.REPORT_YEAR1998	-0.7968	0.6317	-2.0382	-0.7965	0.4426	6.34E-07	Pandora Reef
Pandora Reef.REPORT_YEAR1999	0.9413	0.6062	-0.2436	0.9393	2.1376	9.71E-07	Pandora Reef
Pandora Reef.REPORT_YEAR2000	-0.8727	0.6413	-2.1377	-0.8708	0.3811	9.78E-07	Pandora Reef
Pandora Reef.REPORT_YEAR2003	0.2783	0.6211	-0.9414	0.2783	1.4983	4.79E-07	Pandora Reef
Pandora Reef.REPORT_YEAR2004	0.2689	0.6182	-0.9431	0.2681	1.4852	6.77E-07	Pandora Reef
Pandora Reef.REPORT_YEAR2005	0.5366	0.6120	-0.6596	0.5347	1.7440	9.10E-07	Pandora Reef
Pandora Reef.REPORT_YEAR2007	0.5964	0.6111	-0.5987	0.5947	1.8015	9.16E-07	Pandora Reef
Pandora Reef.REPORT_YEAR2009	-1.1399	0.6471	-2.4133	-1.1389	0.1279	1.02E-06	Pandora Reef
Pandora Reef.REPORT_YEAR2011	-2.1533	0.6862	-3.5127	-2.1491	-0.8183	3.81E-07	Pandora Reef
Pandora Reef.REPORT_YEAR2013	2.1667	0.5941	1.0129	2.1622	3.3463	8.84E-07	Pandora Reef
Pandora Reef.REPORT_YEAR2015	1.7433	0.5994	0.5750	1.7402	2.9294	9.52E-07	Pandora Reef
Pandora Reef.REPORT_YEAR2017	0.7607	0.6077	-0.4260	0.7583	1.9610	9.51E-07	Pandora Reef
Pandora Reef.REPORT_YEAR2019	0.5732	0.6085	-0.6143	0.5706	1.7756	9.39E-07	Pandora Reef
Pandora Reef.REPORT_YEAR2021	1.3097	0.6013	0.1378	1.3066	2.4996	9.50E-07	Pandora Reef
Davies Reef.(Intercept)	-1.1724	0.1679	-1.5027	-1.1723	-0.8430	3.64E-07	Davies Reef
Davies Reef.REPORT_YEAR2001	-0.5129	0.2063	-0.9181	-0.5128	-0.1080	2.77E-07	Davies Reef
Davies Reef.REPORT_YEAR1995	-1.2356	0.2123	-1.6528	-1.2354	-0.8192	6.97E-07	Davies Reef
Davies Reef.REPORT_YEAR1996	-1.2611	0.2110	-1.6757	-1.2609	-0.8473	6.31E-07	Davies Reef
Davies Reef.REPORT_YEAR1997	-1.0014	0.2085	-1.4106	-1.0014	-0.5919	4.54E-07	Davies Reef
Davies Reef.REPORT_YEAR1998	-1.4930	0.2137	-1.9136	-1.4926	-1.0744	7.68E-07	Davies Reef
Davies Reef.REPORT_YEAR1999	-0.8525	0.2082	-1.2615	-0.8524	-0.4439	4.43E-07	Davies Reef
Davies Reef.REPORT_YEAR2000	-0.2714	0.2057	-0.6757	-0.2713	0.1322	2.40E-07	Davies Reef
Davies Reef.REPORT_YEAR2003	-0.3825	0.2056	-0.7860	-0.3825	0.0212	1.82E-07	Davies Reef
Davies Reef.REPORT_YEAR2004	-0.4370	0.2061	-0.8419	-0.4369	-0.0327	2.51E-07	Davies Reef
Davies Reef.REPORT_YEAR2005	-0.0637	0.2045	-0.4651	-0.0638	0.3379	1.33E-09	Davies Reef
Davies Reef.REPORT_YEAR2007	-0.1014	0.2048	-0.5035	-0.1014	0.3007	5.71E-08	Davies Reef
Davies Reef.REPORT_YEAR2009	-0.5452	0.2066	-0.9513	-0.5451	-0.1398	3.08E-07	Davies Reef
Davies Reef.REPORT_YEAR2011	-2.3619	0.2273	-2.8102	-2.3611	-1.9179	9.67E-07	Davies Reef
Davies Reef.REPORT_YEAR2013	-3.0004	0.2465	-3.4893	-2.9986	-2.5216	5.30E-07	Davies Reef
Davies Reef.REPORT_YEAR2015	-3.1740	0.2533	-3.6764	-3.1721	-2.6824	3.43E-07	Davies Reef
Davies Reef.REPORT_YEAR2017	-2.6964	0.2358	-3.1621	-2.6954	-2.2364	8.26E-07	Davies Reef
Davies Reef.REPORT_YEAR2019	-2.0510	0.2207	-2.4854	-2.0505	-1.6190	9.64E-07	Davies Reef
Davies Reef.REPORT_YEAR2021	-2.3275	0.2253	-2.7714	-2.3270	-1.8870	9.87E-07	Davies Reef
Dip Reef.(Intercept)	-2.6188	0.2223	-3.0576	-2.6185	-2.1817	7.53E-07	Dip Reef
Dip Reef.REPORT_YEAR2001	0.1941	0.2633	-0.3234	0.1942	0.7106	1.61E-07	Dip Reef
Dip Reef.REPORT_YEAR1995	-0.8723	0.2814	-1.4265	-0.8717	-0.3217	9.87E-07	Dip Reef
Dip Reef.REPORT_YEAR1996	-0.2647	0.2666	-0.7884	-0.2646	0.2585	4.16E-07	Dip Reef
Dip Reef.REPORT_YEAR1997	-0.3927	0.2694	-0.9231	-0.3922	0.1349	6.36E-07	Dip Reef
Dip Reef.REPORT_YEAR1998	-0.3316	0.2675	-0.8568	-0.3316	0.1935	4.85E-07	Dip Reef
Dip Reef.REPORT_YEAR1999	-0.6692	0.2727	-1.2055	-0.6689	-0.1348	8.09E-07	Dip Reef
Dip Reef.REPORT_YEAR2000	-0.2127	0.2682	-0.7412	-0.2120	0.3120	5.55E-07	Dip Reef
Dip Reef.REPORT_YEAR2003	-0.1092	0.2658	-0.6315	-0.1090	0.4121	3.36E-07	Dip Reef
Dip Reef.REPORT_YEAR2004	-1.0126	0.2786	-1.5614	-1.0120	-0.4676	9.58E-07	Dip Reef
Dip Reef.REPORT_YEAR2005	-1.1917	0.2826	-1.7487	-1.1909	-0.6393	9.82E-07	Dip Reef
Dip Reef.REPORT_YEAR2007	0.0364	0.2641	-0.4825	0.0365	0.5546	1.36E-09	Dip Reef
Dip Reef.REPORT_YEAR2009	-1.1492	0.2815	-1.7041	-1.1484	-0.5987	9.81E-07	Dip Reef
Dip Reef.REPORT_YEAR2011	-1.6130	0.2979	-2.2046	-1.6105	-1.0351	7.28E-07	Dip Reef
Dip Reef.REPORT_YEAR2013	-1.0596	0.2796	-1.6108	-1.0588	-0.5130	9.63E-07	Dip Reef
Dip Reef.REPORT_YEAR2015	-1.5784	0.2925	-2.1558	-1.5773	-1.0077	8.72E-07	Dip Reef
Dip Reef.REPORT_YEAR2017	-1.1457	0.2824	-1.7031	-1.1446	-0.5943	9.63E-07	Dip Reef
Dip Reef.REPORT_YEAR2019	-0.5910	0.2765	-1.1354	-0.5905	-0.0496	7.82E-07	Dip Reef
Dip Reef.REPORT_YEAR2021	-0.6094	0.2703	-1.1407	-0.6091	-0.0793	7.00E-07	Dip Reef
Border Island.(Intercept)	-7.5913	0.7376	-9.1613	-7.5484	-6.2635	3.80E-06	Border Island
Border Island.REPORT_YEAR2001	1.0731	0.9053	-0.6526	1.0537	2.9087	1.11E-07	Border Island
Border Island.REPORT_YEAR1995	-6.8733	11.8725	-34.8726	-4.7093	10.0709	1.96E-05	Border Island
Border Island.REPORT_YEAR1996	1.5575	0.8885	-0.1393	1.5392	3.3577	2.39E-07	Border Island
Border Island.REPORT_YEAR1997	-1.1896	1.1931	-3.6996	-1.1326	0.9966	3.52E-06	Border Island
Border Island.REPORT_YEAR1998	5.8510	0.8454	4.3033	5.8107	7.6272	1.86E-06	Border Island
Border Island.REPORT_YEAR1999	2.6078	0.8601	0.9857	2.5830	4.3709	7.96E-07	Border Island
Border Island.REPORT_YEAR2000	1.4003	0.8935	-0.3016	1.3806	3.2140	2.14E-07	Border Island
Border Island.REPORT_YEAR2003	-0.9064	1.1371	-3.2739	-0.8611	1.2019	2.18E-06	Border Island
Border Island.REPORT_YEAR2004	-1.2562	1.1962	-3.7749	-1.1975	0.9317	3.96E-06	Border Island
Border Island.REPORT_YEAR2005	-1.8509	1.3449	-4.7548	-1.7543	0.5270	6.25E-06	Border Island
Border Island.REPORT_YEAR2007	-1.8167	1.3347	-4.6971	-1.7214	0.5446	6.22E-06	Border Island
Border Island.REPORT_YEAR2009	-1.0782	1.1418	-3.4376	-1.0375	1.0532	2.35E-06	Border Island
Border Island.REPORT_YEAR2011	-0.5211	1.0462	-2.6162	-0.5074	1.4970	2.61E-08	Border Island
Border Island.REPORT_YEAR2013	0.7759	0.9251	-1.0046	0.7622	2.6346	2.06E-08	Border Island
Border Island.REPORT_YEAR2015	-1.0514	1.1360	-3.3968	-1.0116	1.0710	2.29E-06	Border Island
Border Island.REPORT_YEAR2017	-1.0355	1.1321	-3.3704	-0.9968	1.0823	2.18E-06	Border Island
Border Island.REPORT_YEAR2019	0.0284	0.9817	-1.8930	0.0256	1.9665	1.64E-07	Border Island
Border Island.REPORT_YEAR2021	-0.0731	0.9892	-2.0136	-0.0743	1.8748	5.81E-07	Border Island
Hayman Island.(Intercept)	-6.7947	0.6034	-8.0574	-6.7678	-5.6820	1.57E-06	Hayman Island
Hayman Island.REPORT_YEAR2001	-0.1603	0.7549	-1.6467	-0.1588	1.3184	3.51E-07	Hayman Island
Hayman Island.REPORT_YEAR1995	-0.1301	0.7816	-1.6917	-0.1210	1.3795	1.51E-08	Hayman Island
Hayman Island.REPORT_YEAR1996	1.2479	0.6533	0.0101	1.2317	2.5777	2.90E-07	Hayman Island
Hayman Island.REPORT_YEAR1997	-0.7779	0.8478	-2.5107	-0.7542	0.8218	1.66E-06	Hayman Island
Hayman Island.REPORT_YEAR1998	3.1524	0.6155	2.0044	3.1306	4.4237	1.24E-06	Hayman Island
Hayman Island.REPORT_YEAR1999	2.2609	0.6261	1.0891	2.2403	3.5498	9.78E-07	Hayman Island
Hayman Island.REPORT_YEAR2000	1.9306	0.6335	0.7410	1.9111	3.2307	7.73E-07	Hayman Island
Hayman Island.REPORT_YEAR2003	-0.5031	0.7963	-2.0986	-0.4920	1.0303	1.27E-07	Hayman Island
Hayman Island.REPORT_YEAR2004	-6.9916	11.4036	-33.8766	-4.9180	9.3064	1.86E-05	Hayman Island
Hayman Island.REPORT_YEAR2005	-1.8884	1.1612	-4.4245	-1.7913	0.1285	6.74E-06	Hayman Island
Hayman Island.REPORT_YEAR2007	-7.0155	11.3856	-33.8575	-4.9456	9.2584	1.84E-05	Hayman Island
Hayman Island.REPORT_YEAR2009	0.2782	0.7104	-1.1017	0.2728	1.6891	6.26E-07	Hayman Island
Hayman Island.REPORT_YEAR2011	-0.4232	0.7870	-1.9943	-0.4142	1.0979	4.33E-08	Hayman Island
Hayman Island.REPORT_YEAR2013	0.6221	0.6838	-0.6868	0.6101	1.9995	2.05E-08	Hayman Island
Hayman Island.REPORT_YEAR2015	1.3217	0.6520	0.0930	1.3034	2.6550	4.30E-07	Hayman Island
Hayman Island.REPORT_YEAR2017	0.3556	0.7046	-1.0037	0.3470	1.7639	3.58E-07	Hayman Island
Hayman Island.REPORT_YEAR2019	1.8333	0.6351	0.6422	1.8133	3.1378	7.77E-07	Hayman Island
Hayman Island.REPORT_YEAR2021	2.5689	0.6228	1.4088	2.5464	3.8562	1.16E-06	Hayman Island
Langford and Bird Isles.(Intercept)	-7.8707	0.8128	-9.6171	-7.8173	-6.4251	4.23E-06	Langford and Bird Isles
Langford and Bird Isles.REPORT_YEAR2001	0.1898	1.0678	-1.9040	0.1872	2.2978	8.96E-07	Langford and Bird Isles
Langford and Bird Isles.REPORT_YEAR1995	-1.6007	1.4297	-4.6810	-1.5016	0.9382	6.13E-06	Langford and Bird Isles
Langford and Bird Isles.REPORT_YEAR1996	1.8714	0.9764	0.0498	1.8366	3.8915	6.38E-07	Langford and Bird Isles
Langford and Bird Isles.REPORT_YEAR1997	-7.1641	11.7689	-34.9178	-5.0200	9.6366	1.95E-05	Langford and Bird Isles
Langford and Bird Isles.REPORT_YEAR1998	1.6670	0.9802	-0.1779	1.6375	3.6799	3.86E-07	Langford and Bird Isles
Langford and Bird Isles.REPORT_YEAR1999	2.9653	0.9525	1.1675	2.9380	4.9184	6.41E-07	Langford and Bird Isles
Langford and Bird Isles.REPORT_YEAR2000	3.5567	0.9517	1.8074	3.5135	5.5511	1.39E-06	Langford and Bird Isles
Langford and Bird Isles.REPORT_YEAR2003	-1.8528	1.4318	-4.9385	-1.7532	0.6890	6.15E-06	Langford and Bird Isles
Langford and Bird Isles.REPORT_YEAR2004	-0.4993	1.1492	-2.8195	-0.4788	1.7032	1.03E-07	Langford and Bird Isles
Langford and Bird Isles.REPORT_YEAR2005	-0.9676	1.2126	-3.4551	-0.9315	1.3169	1.64E-06	Langford and Bird Isles
Langford and Bird Isles.REPORT_YEAR2007	-7.1652	11.7679	-34.9167	-5.0213	9.6342	1.95E-05	Langford and Bird Isles
Langford and Bird Isles.REPORT_YEAR2009	-0.9657	1.2125	-3.4531	-0.9296	1.3187	1.64E-06	Langford and Bird Isles
Langford and Bird Isles.REPORT_YEAR2011	-1.8559	1.4317	-4.9412	-1.7564	0.6857	6.15E-06	Langford and Bird Isles
Langford and Bird Isles.REPORT_YEAR2013	-0.9670	1.2126	-3.4545	-0.9309	1.3176	1.64E-06	Langford and Bird Isles
Langford and Bird Isles.REPORT_YEAR2015	-0.9685	1.2125	-3.4559	-0.9324	1.3159	1.64E-06	Langford and Bird Isles
Langford and Bird Isles.REPORT_YEAR2017	-7.1672	11.7663	-34.9149	-5.0236	9.6300	1.95E-05	Langford and Bird Isles
Langford and Bird Isles.REPORT_YEAR2019	0.2822	1.0554	-1.7674	0.2729	2.3850	7.48E-07	Langford and Bird Isles
Langford and Bird Isles.REPORT_YEAR2021	1.2774	0.9948	-0.5990	1.2491	3.3155	2.13E-07	Langford and Bird Isles
Reef 19-131.(Intercept)	-4.1753	0.3523	-4.8786	-4.1721	-3.4897	7.49E-07	Reef 19-131
Reef 19-131.REPORT_YEAR2001	-0.1920	0.4357	-1.0461	-0.1925	0.6652	4.68E-07	Reef 19-131
Reef 19-131.REPORT_YEAR1995	-3.5168	0.8220	-5.2879	-3.4588	-2.0619	6.17E-06	Reef 19-131
Reef 19-131.REPORT_YEAR1996	-0.3261	0.4402	-1.1919	-0.3257	0.5372	8.35E-07	Reef 19-131
Reef 19-131.REPORT_YEAR1997	-0.9481	0.4618	-1.8595	-0.9464	-0.0462	8.52E-07	Reef 19-131
Reef 19-131.REPORT_YEAR1998	0.1091	0.4313	-0.7372	0.1088	0.9571	4.29E-07	Reef 19-131
Reef 19-131.REPORT_YEAR1999	-2.6038	0.6022	-3.8438	-2.5835	-1.4783	2.02E-06	Reef 19-131
Reef 19-131.REPORT_YEAR2000	0.8053	0.4205	-0.0178	0.8043	1.6340	9.36E-07	Reef 19-131
Reef 19-131.REPORT_YEAR2003	-1.8537	0.5152	-2.8859	-1.8464	-0.8628	1.30E-08	Reef 19-131
Reef 19-131.REPORT_YEAR2004	-3.3098	0.7222	-4.8388	-3.2698	-2.0021	4.92E-06	Reef 19-131
Reef 19-131.REPORT_YEAR2005	-2.1474	0.5449	-3.2498	-2.1359	-1.1101	2.63E-07	Reef 19-131
Reef 19-131.REPORT_YEAR2007	-0.6466	0.4502	-1.5335	-0.6456	0.2347	1.01E-06	Reef 19-131
Reef 19-131.REPORT_YEAR2009	-1.5205	0.4903	-2.4955	-1.5162	-0.5702	1.96E-07	Reef 19-131
Reef 19-131.REPORT_YEAR2011	-0.3335	0.4392	-1.1959	-0.3336	0.5290	7.87E-07	Reef 19-131
Reef 19-131.REPORT_YEAR2013	-0.8785	0.4567	-1.7778	-0.8776	0.0159	9.57E-07	Reef 19-131
Reef 19-131.REPORT_YEAR2015	-0.9736	0.4604	-1.8809	-0.9725	-0.0729	8.85E-07	Reef 19-131
Reef 19-131.REPORT_YEAR2017	-1.7468	0.5051	-2.7549	-1.7411	-0.7715	1.78E-08	Reef 19-131
Reef 19-131.REPORT_YEAR2019	-0.5721	0.4449	-1.4452	-0.5723	0.3022	9.97E-07	Reef 19-131
Reef 19-131.REPORT_YEAR2021	-0.4297	0.4398	-1.2907	-0.4306	0.4363	8.07E-07	Reef 19-131
Reef 19-138.(Intercept)	-4.3045	0.3114	-4.9252	-4.3013	-3.7022	5.96E-07	Reef 19-138
Reef 19-138.REPORT_YEAR2001	-0.6238	0.4634	-1.5444	-0.6201	0.2761	8.47E-07	Reef 19-138
Reef 19-138.REPORT_YEAR1995	-0.8607	0.4760	-1.8056	-0.8570	0.0638	5.97E-07	Reef 19-138
Reef 19-138.REPORT_YEAR1996	-0.2094	0.4434	-1.0815	-0.2090	0.6605	7.50E-07	Reef 19-138
Reef 19-138.REPORT_YEAR1997	-1.5321	0.5060	-2.5445	-1.5255	-0.5575	5.82E-08	Reef 19-138
Reef 19-138.REPORT_YEAR1998	1.1649	0.4207	0.3423	1.1635	1.9953	9.74E-07	Reef 19-138
Reef 19-138.REPORT_YEAR1999	-0.1519	0.4426	-1.0227	-0.1514	0.7159	6.92E-07	Reef 19-138
Reef 19-138.REPORT_YEAR2000	0.5488	0.4285	-0.2918	0.5484	1.3920	8.95E-07	Reef 19-138
Reef 19-138.REPORT_YEAR2003	-2.1992	0.5653	-3.3488	-2.1851	-1.1289	8.72E-07	Reef 19-138
Reef 19-138.REPORT_YEAR2004	-2.2644	0.5730	-3.4326	-2.2492	-1.1821	9.86E-07	Reef 19-138
Reef 19-138.REPORT_YEAR2005	-1.4304	0.4997	-2.4292	-1.4242	-0.4668	1.37E-07	Reef 19-138
Reef 19-138.REPORT_YEAR2007	-3.5443	0.8213	-5.3145	-3.4861	-2.0916	6.19E-06	Reef 19-138
Reef 19-138.REPORT_YEAR2009	-1.3256	0.4896	-2.2990	-1.3213	-0.3762	2.81E-07	Reef 19-138
Reef 19-138.REPORT_YEAR2011	0.0933	0.4347	-0.7586	0.0925	0.9493	6.39E-07	Reef 19-138
Reef 19-138.REPORT_YEAR2013	-1.3877	0.4933	-2.3694	-1.3831	-0.4321	2.15E-07	Reef 19-138
Reef 19-138.REPORT_YEAR2015	-0.8661	0.4662	-1.7880	-0.8639	0.0433	8.38E-07	Reef 19-138
Reef 19-138.REPORT_YEAR2017	-1.2939	0.4872	-2.2611	-1.2901	-0.3480	3.26E-07	Reef 19-138
Reef 19-138.REPORT_YEAR2019	-0.5451	0.4541	-1.4406	-0.5439	0.3431	9.97E-07	Reef 19-138
Reef 19-138.REPORT_YEAR2021	-0.3461	0.4460	-1.2227	-0.3460	0.5295	8.87E-07	Reef 19-138
Reef 20-104.(Intercept)	-2.9777	0.2568	-3.4851	-2.9769	-2.4746	8.70E-07	Reef 20-104
Reef 20-104.REPORT_YEAR2001	-0.1882	0.3398	-0.8554	-0.1882	0.4791	4.52E-07	Reef 20-104
Reef 20-104.REPORT_YEAR1995	1.4085	0.3288	0.7646	1.4079	2.0558	6.31E-07	Reef 20-104
Reef 20-104.REPORT_YEAR1996	1.1225	0.3285	0.4791	1.1219	1.7694	6.32E-07	Reef 20-104
Reef 20-104.REPORT_YEAR1997	-0.0888	0.3375	-0.7517	-0.0887	0.5737	2.35E-07	Reef 20-104
Reef 20-104.REPORT_YEAR1998	0.4289	0.3333	-0.2257	0.4288	1.0834	4.16E-07	Reef 20-104
Reef 20-104.REPORT_YEAR1999	-0.7078	0.3469	-1.3907	-0.7072	-0.0286	8.50E-07	Reef 20-104
Reef 20-104.REPORT_YEAR2000	0.6361	0.3309	-0.0122	0.6356	1.2874	5.72E-07	Reef 20-104
Reef 20-104.REPORT_YEAR2003	-1.2093	0.3611	-1.9243	-1.2071	-0.5065	9.17E-07	Reef 20-104
Reef 20-104.REPORT_YEAR2004	-2.0153	0.3872	-2.7845	-2.0121	-1.2643	4.39E-07	Reef 20-104
Reef 20-104.REPORT_YEAR2005	-2.0005	0.3898	-2.7771	-1.9964	-1.2468	3.90E-07	Reef 20-104
Reef 20-104.REPORT_YEAR2007	-1.9110	0.3811	-2.6666	-1.9084	-1.1707	5.72E-07	Reef 20-104
Reef 20-104.REPORT_YEAR2009	-1.1784	0.3565	-1.8814	-1.1773	-0.4817	9.80E-07	Reef 20-104
Reef 20-104.REPORT_YEAR2011	-1.0458	0.3522	-1.7395	-1.0450	-0.3565	9.61E-07	Reef 20-104
Reef 20-104.REPORT_YEAR2013	-1.2184	0.3569	-1.9221	-1.2173	-0.5210	9.81E-07	Reef 20-104
Reef 20-104.REPORT_YEAR2015	-0.9554	0.3572	-1.6586	-0.9548	-0.2559	9.66E-07	Reef 20-104
Reef 20-104.REPORT_YEAR2017	-2.1642	0.3940	-2.9482	-2.1605	-1.4014	2.87E-07	Reef 20-104
Reef 20-104.REPORT_YEAR2021	-1.7544	0.3728	-2.4911	-1.7527	-1.0277	7.64E-07	Reef 20-104
Hyde Reef.(Intercept)	-4.3948	0.2683	-4.9271	-4.3927	-3.8739	4.09E-07	Hyde Reef
Hyde Reef.REPORT_YEAR2001	-0.6982	0.4079	-1.5061	-0.6957	0.0951	6.78E-07	Hyde Reef
Hyde Reef.REPORT_YEAR1995	-0.8668	0.4246	-1.7112	-0.8629	-0.0448	2.49E-07	Hyde Reef
Hyde Reef.REPORT_YEAR1996	-0.3746	0.3929	-1.1493	-0.3734	0.3930	9.77E-07	Hyde Reef
Hyde Reef.REPORT_YEAR1997	-0.7589	0.4111	-1.5737	-0.7561	0.0398	5.86E-07	Hyde Reef
Hyde Reef.REPORT_YEAR1998	-0.8661	0.4162	-1.6917	-0.8629	-0.0582	4.37E-07	Hyde Reef
Hyde Reef.REPORT_YEAR1999	-0.7764	0.4127	-1.5958	-0.7732	0.0244	5.66E-07	Hyde Reef
Hyde Reef.REPORT_YEAR2000	-1.0112	0.4270	-1.8616	-1.0069	-0.1854	2.03E-07	Hyde Reef
Hyde Reef.REPORT_YEAR2003	-0.7478	0.4098	-1.5598	-0.7451	0.0488	6.18E-07	Hyde Reef
Hyde Reef.REPORT_YEAR2004	-2.1940	0.5442	-3.3170	-2.1746	-1.1801	2.40E-06	Hyde Reef
Hyde Reef.REPORT_YEAR2005	-1.7059	0.4832	-2.6851	-1.6951	-0.7881	4.76E-07	Hyde Reef
Hyde Reef.REPORT_YEAR2007	0.2041	0.3750	-0.5328	0.2043	0.9396	7.45E-07	Hyde Reef
Hyde Reef.REPORT_YEAR2009	1.0184	0.3631	0.3052	1.0185	1.7308	1.04E-06	Hyde Reef
Hyde Reef.REPORT_YEAR2011	2.5900	0.3500	1.9058	2.5889	3.2804	9.40E-07	Hyde Reef
Hyde Reef.REPORT_YEAR2013	-0.6155	0.4047	-1.4173	-0.6129	0.1714	7.77E-07	Hyde Reef
Hyde Reef.REPORT_YEAR2015	-0.6412	0.4057	-1.4451	-0.6386	0.1476	7.45E-07	Hyde Reef
Hyde Reef.REPORT_YEAR2017	-0.5316	0.3992	-1.3198	-0.5300	0.2472	8.91E-07	Hyde Reef
Hyde Reef.REPORT_YEAR2019	-0.8990	0.4185	-1.7302	-0.8956	-0.0876	3.90E-07	Hyde Reef
Hyde Reef.REPORT_YEAR2021	-0.8037	0.4139	-1.6250	-0.8005	-0.0004	5.03E-07	Hyde Reef
Rebe Reef.(Intercept)	-6.0675	0.4363	-6.9686	-6.0517	-5.2553	1.72E-06	Rebe Reef
Rebe Reef.REPORT_YEAR2001	0.8116	0.5576	-0.2696	0.8065	1.9213	8.41E-08	Rebe Reef
Rebe Reef.REPORT_YEAR1995	-0.9963	0.7364	-2.5117	-0.9719	0.3815	1.91E-06	Rebe Reef
Rebe Reef.REPORT_YEAR1996	-0.8014	0.6824	-2.1799	-0.7877	0.5000	3.88E-07	Rebe Reef
Rebe Reef.REPORT_YEAR1997	-1.3838	0.7789	-3.0067	-1.3506	0.0533	3.39E-06	Rebe Reef
Rebe Reef.REPORT_YEAR1998	-2.4807	1.1190	-4.9424	-2.3788	-0.5610	7.15E-06	Rebe Reef
Rebe Reef.REPORT_YEAR1999	-1.8206	0.8839	-3.7057	-1.7664	-0.2345	5.46E-06	Rebe Reef
Rebe Reef.REPORT_YEAR2000	0.1626	0.5897	-0.9907	0.1609	1.3253	8.54E-07	Rebe Reef
Rebe Reef.REPORT_YEAR2003	-1.7634	0.8710	-3.6192	-1.7105	-0.1986	5.42E-06	Rebe Reef
Rebe Reef.REPORT_YEAR2004	-1.0605	0.7204	-2.5355	-1.0392	0.2945	1.56E-06	Rebe Reef
Rebe Reef.REPORT_YEAR2005	42.3005	0.0000	42.1733	42.3005	42.4276	NA	Rebe Reef
Rebe Reef.REPORT_YEAR2007	-0.4498	0.6396	-1.7213	-0.4442	0.7900	1.92E-07	Rebe Reef
Rebe Reef.REPORT_YEAR2009	2.4726	0.5191	1.4863	2.4607	3.5260	2.11E-07	Rebe Reef
Rebe Reef.REPORT_YEAR2011	1.2223	0.5444	0.1684	1.2166	2.3083	1.23E-08	Rebe Reef
Rebe Reef.REPORT_YEAR2013	0.4383	0.5719	-0.6718	0.4336	1.5746	3.10E-07	Rebe Reef
Rebe Reef.REPORT_YEAR2015	1.0344	0.5468	-0.0172	1.0264	2.1309	1.08E-08	Rebe Reef
Rebe Reef.REPORT_YEAR2017	1.3369	0.5379	0.3080	1.3272	2.4213	3.54E-08	Rebe Reef
Rebe Reef.REPORT_YEAR2019	1.1993	0.5415	0.1592	1.1909	2.2869	1.39E-08	Rebe Reef
Rebe Reef.REPORT_YEAR2021	0.6919	0.5592	-0.3870	0.6851	1.8093	7.92E-08	Rebe Reef
Slate Reef.(Intercept)	-3.9681	0.3002	-4.5658	-3.9654	-3.3857	8.14E-07	Slate Reef
Slate Reef.REPORT_YEAR2001	-0.6713	0.3955	-1.4564	-0.6684	0.0975	8.96E-07	Slate Reef
Slate Reef.REPORT_YEAR1995	-2.2027	0.4967	-3.2120	-2.1907	-1.2612	7.90E-07	Slate Reef
Slate Reef.REPORT_YEAR1996	-1.1545	0.4123	-1.9734	-1.1513	-0.3538	5.54E-07	Slate Reef
Slate Reef.REPORT_YEAR1997	-0.8962	0.3999	-1.6871	-0.8943	-0.1159	8.50E-07	Slate Reef
Slate Reef.REPORT_YEAR1998	-0.7372	0.3963	-1.5227	-0.7348	0.0345	8.98E-07	Slate Reef
Slate Reef.REPORT_YEAR1999	-1.1510	0.4108	-1.9657	-1.1482	-0.3522	6.01E-07	Slate Reef
Slate Reef.REPORT_YEAR2000	-0.2814	0.3831	-1.0376	-0.2802	0.4677	9.19E-07	Slate Reef
Slate Reef.REPORT_YEAR2003	-1.0193	0.4043	-1.8194	-1.0172	-0.2311	7.50E-07	Slate Reef
Slate Reef.REPORT_YEAR2004	-2.0344	0.4778	-3.0043	-2.0233	-1.1275	2.25E-07	Slate Reef
Slate Reef.REPORT_YEAR2005	-1.3113	0.4182	-2.1410	-1.3083	-0.4984	4.13E-07	Slate Reef
Slate Reef.REPORT_YEAR2007	-2.5616	0.5295	-3.6494	-2.5446	-1.5695	1.77E-06	Slate Reef
Slate Reef.REPORT_YEAR2009	-1.1604	0.4099	-1.9721	-1.1581	-0.3620	6.33E-07	Slate Reef
Slate Reef.REPORT_YEAR2011	0.6466	0.3612	-0.0592	0.6451	1.3605	9.43E-07	Slate Reef
Slate Reef.REPORT_YEAR2013	-1.0697	0.4083	-1.8802	-1.0667	-0.2762	6.26E-07	Slate Reef
Slate Reef.REPORT_YEAR2015	-0.9887	0.4010	-1.7789	-0.9877	-0.2036	8.63E-07	Slate Reef
Slate Reef.REPORT_YEAR2017	-0.5522	0.3860	-1.3106	-0.5521	0.2059	1.02E-06	Slate Reef
Slate Reef.REPORT_YEAR2019	-0.6177	0.3875	-1.3796	-0.6175	0.1430	1.03E-06	Slate Reef
Slate Reef.REPORT_YEAR2021	-1.0044	0.4019	-1.7976	-1.0031	-0.2187	8.24E-07	Slate Reef
