# Supplementary material for: Macroalgal cover on coral reefs: Spatial and environmental predictors, and decadal trends in the Great Barrier Reef
Source: PLoS One. 2023 Jan 20;18(1):e0279699. doi: 10.1371/journal.pone.0279699 (PMC9858843; doi:10.1371/journal.pone.0279699)
Supplement: S2 Table — Summary parameters are on the logit scale. (CSV) [file pone.0279699.s003.csv]

	mean	sd	0.025quant	0.5quant	0.975quant	AIMS_REEF_NAME
Arlington Reef.Precision for SITE_NO	28298.85	31940.78	3158.87	18766.84	111882.16	Arlington Reef
Arlington Reef.Precision for TRANSECT_NO	24005.28	24408.07	2519.02	16806.88	88885.16	Arlington Reef
Arlington Reef.Precision for month	23416.34	23118.62	2614.64	16658.82	84899.76	Arlington Reef
Arlington Reef.Precision for Obs	3.66	0.81	2.32	3.58	5.51	Arlington Reef
Boult Reef.Precision for SITE_NO	13.28	12.23	2.39	9.76	45.96	Boult Reef
Boult Reef.Precision for TRANSECT_NO	22314.04	14965.87	4968.86	18538.88	63958.19	Boult Reef
Boult Reef.Precision for month	25768.27	18755.68	6007.84	20827.08	77368.52	Boult Reef
Boult Reef.Precision for Obs	1.65	0.60	0.77	1.55	3.10	Boult Reef
Erskine Island.Precision for SITE_NO	18610.18	13659.66	2863.46	15037.37	54770.26	Erskine Island
Erskine Island.Precision for TRANSECT_NO	16972.04	12288.00	2547.00	13911.48	48543.19	Erskine Island
Erskine Island.Precision for month	20386.84	15417.32	2695.99	16420.86	60121.06	Erskine Island
Erskine Island.Precision for Obs	0.45	0.11	0.25	0.44	0.68	Erskine Island
Fairfax Island.Precision for SITE_NO	25352.15	21543.50	4467.61	19320.15	83287.87	Fairfax Island
Fairfax Island.Precision for TRANSECT_NO	25976.35	20420.94	4048.39	20431.81	80569.38	Fairfax Island
Fairfax Island.Precision for month	26960.73	20295.37	6715.06	21451.57	82018.95	Fairfax Island
Fairfax Island.Precision for Obs	1.02	0.21	0.66	1.00	1.50	Fairfax Island
Hoskyn Island.Precision for SITE_NO	1.80	0.69	0.07	0.43	510.27	Hoskyn Island
Hoskyn Island.Precision for TRANSECT_NO	25281.60	6041.59	27713.79	31802.41	59046.68	Hoskyn Island
Hoskyn Island.Precision for month	14689.34	2193.89	4776.99	9140.11	107903.55	Hoskyn Island
Hoskyn Island.Precision for Obs	1.64	0.11	1.24	1.54	1.62	Hoskyn Island
Masthead Island.Precision for SITE_NO	17238.81	11928.12	2566.56	14038.65	47661.26	Masthead Island
Masthead Island.Precision for TRANSECT_NO	22307.11	16821.14	3999.11	17974.44	66272.37	Masthead Island
Masthead Island.Precision for month	16717.24	9415.00	3702.17	14665.41	39946.21	Masthead Island
Masthead Island.Precision for Obs	0.58	0.16	0.30	0.57	0.92	Masthead Island
North Island.Precision for SITE_NO	22.04	22.54	2.49	15.41	81.59	North Island
North Island.Precision for TRANSECT_NO	28635.14	30826.62	3785.63	19499.26	109885.19	North Island
North Island.Precision for month	24580.44	23968.95	2959.38	17591.56	88483.06	North Island
North Island.Precision for Obs	3.34	0.76	2.10	3.26	5.09	North Island
Farquarson Reef.Precision for SITE_NO	10.70	10.49	1.44	7.64	38.52	Farquarson Reef
Farquarson Reef.Precision for TRANSECT_NO	22003.54	21754.62	2091.47	15594.82	79931.91	Farquarson Reef
Farquarson Reef.Precision for month	21916.33	21016.85	2199.82	15773.57	78114.02	Farquarson Reef
Farquarson Reef.Precision for Obs	2.10	0.39	1.42	2.07	2.94	Farquarson Reef
Feather Reef.Precision for SITE_NO	3.12	2.60	0.44	2.41	9.96	Feather Reef
Feather Reef.Precision for TRANSECT_NO	25785.02	26339.09	2622.73	18025.22	95532.65	Feather Reef
Feather Reef.Precision for month	25725.85	25948.18	3209.76	18121.17	94305.16	Feather Reef
Feather Reef.Precision for Obs	1.41	0.28	0.93	1.39	2.02	Feather Reef
McCulloch Reef.Precision for SITE_NO	19287.38	19556.52	1390.04	13402.94	71368.71	McCulloch Reef
McCulloch Reef.Precision for TRANSECT_NO	18.04	11.95	5.04	14.93	49.56	McCulloch Reef
McCulloch Reef.Precision for month	20453.31	20190.34	1470.76	14430.03	74059.23	McCulloch Reef
McCulloch Reef.Precision for Obs	7.75	2.13	4.44	7.45	12.76	McCulloch Reef
Moore Reef.Precision for SITE_NO	19.80	19.31	2.21	14.20	70.88	Moore Reef
Moore Reef.Precision for TRANSECT_NO	24863.69	26889.24	2550.36	16868.20	95568.48	Moore Reef
Moore Reef.Precision for month	21200.72	21356.20	1940.44	14895.07	77949.74	Moore Reef
Moore Reef.Precision for Obs	4.37	1.00	2.73	4.25	6.65	Moore Reef
Peart Reef.Precision for SITE_NO	20689.63	21007.11	1558.31	14405.98	76494.10	Peart Reef
Peart Reef.Precision for TRANSECT_NO	8.14	4.54	2.66	7.07	19.91	Peart Reef
Peart Reef.Precision for month	20358.89	19774.13	1600.81	14500.48	73036.13	Peart Reef
Peart Reef.Precision for Obs	3.71	0.74	2.46	3.64	5.35	Peart Reef
Taylor Reef.Precision for SITE_NO	15346.09	11189.81	1662.84	12032.54	43208.25	Taylor Reef
Taylor Reef.Precision for TRANSECT_NO	14814.69	8451.62	2796.32	12892.55	34336.05	Taylor Reef
Taylor Reef.Precision for month	29650.68	23362.51	7563.40	23138.12	92722.80	Taylor Reef
Taylor Reef.Precision for Obs	1.70	0.35	1.05	1.68	2.42	Taylor Reef
Hedley Reef.Precision for SITE_NO	14.46	25.97	1.03	7.22	73.33	Hedley Reef
Hedley Reef.Precision for TRANSECT_NO	8.65	7.42	1.54	6.57	28.33	Hedley Reef
Hedley Reef.Precision for month	20665.04	21202.85	1468.07	14240.78	77359.19	Hedley Reef
Hedley Reef.Precision for Obs	2.52	0.58	1.57	2.46	3.83	Hedley Reef
Penrith Island.Precision for SITE_NO	9.23	10.31	1.80	6.17	35.79	Penrith Island
Penrith Island.Precision for TRANSECT_NO	13734.61	5989.16	3513.75	12240.13	27406.32	Penrith Island
Penrith Island.Precision for month	11291.48	8638.99	686.18	7450.54	37052.28	Penrith Island
Penrith Island.Precision for Obs	0.72	0.19	0.39	0.71	1.12	Penrith Island
Pompey Reef No.1.Precision for SITE_NO	31283.91	31914.99	4404.54	21890.55	115476.72	Pompey Reef No.1
Pompey Reef No.1.Precision for TRANSECT_NO	17307.88	18309.10	1174.78	11699.56	66373.39	Pompey Reef No.1
Pompey Reef No.1.Precision for month	23537.31	23984.78	2628.45	16465.51	87329.76	Pompey Reef No.1
Pompey Reef No.1.Precision for Obs	1.18	0.25	0.76	1.16	1.74	Pompey Reef No.1
Pompey Reef No.2.Precision for SITE_NO	28411.86	29793.51	3293.07	19618.72	106603.02	Pompey Reef No.2
Pompey Reef No.2.Precision for TRANSECT_NO	24933.36	25539.64	3106.10	17427.68	92095.07	Pompey Reef No.2
Pompey Reef No.2.Precision for month	23451.71	24644.12	1898.43	16115.08	88578.94	Pompey Reef No.2
Pompey Reef No.2.Precision for Obs	0.81	0.20	0.48	0.79	1.27	Pompey Reef No.2
Reef 20-348.Precision for SITE_NO	21813.89	15039.04	4433.13	18037.25	61421.46	Reef 20-348
Reef 20-348.Precision for TRANSECT_NO	23498.17	14648.00	6226.97	19964.14	62269.03	Reef 20-348
Reef 20-348.Precision for month	19442.16	13536.94	3319.99	16006.71	55259.99	Reef 20-348
Reef 20-348.Precision for Obs	0.35	0.13	0.15	0.34	0.64	Reef 20-348
Reef 20-353.Precision for SITE_NO	22401.48	22439.26	1757.81	15782.91	81767.65	Reef 20-353
Reef 20-353.Precision for TRANSECT_NO	18108.38	14194.71	2092.95	14129.05	55900.85	Reef 20-353
Reef 20-353.Precision for month	17687.71	13148.92	2359.97	14212.41	52323.15	Reef 20-353
Reef 20-353.Precision for Obs	1.03	0.23	0.61	1.02	1.51	Reef 20-353
Reef 21-060.Precision for SITE_NO	0.16	0.10	0.16	0.17	0.35	Reef 21-060
Reef 21-060.Precision for TRANSECT_NO	-0.01	0.27	0.00	0.01	0.21	Reef 21-060
Reef 21-060.Precision for month	-0.16	2.96	0.00	0.00	0.00	Reef 21-060
Reef 21-060.Precision for Obs	6.93	0.27	6.65	6.95	9.75	Reef 21-060
Reef 21-062.Precision for SITE_NO	27374.10	28320.17	3455.84	19024.45	102443.35	Reef 21-062
Reef 21-062.Precision for TRANSECT_NO	22499.93	18704.10	3065.90	17399.38	71981.06	Reef 21-062
Reef 21-062.Precision for month	21090.58	19523.00	2267.35	15444.76	73376.20	Reef 21-062
Reef 21-062.Precision for Obs	0.89	0.34	0.43	0.83	1.73	Reef 21-062
Reef 21-064.Precision for SITE_NO	14.71	24.70	1.04	7.66	72.80	Reef 21-064
Reef 21-064.Precision for TRANSECT_NO	26069.43	27523.00	2172.09	17809.22	99203.51	Reef 21-064
Reef 21-064.Precision for month	23433.80	23316.01	2280.00	16577.01	85417.93	Reef 21-064
Reef 21-064.Precision for Obs	1.01	0.28	0.57	0.97	1.66	Reef 21-064
Reef 21-139.Precision for SITE_NO	9159.31	6991.81	345.89	4860.18	16661.80	Reef 21-139
Reef 21-139.Precision for TRANSECT_NO	5.37	3.38	1.48	4.54	14.18	Reef 21-139
Reef 21-139.Precision for month	12265.71	5077.20	3084.09	10433.79	19529.16	Reef 21-139
Reef 21-139.Precision for Obs	2.19	0.35	1.70	2.13	3.07	Reef 21-139
Reef 21-187.Precision for SITE_NO	18169.81	13232.94	2530.93	14518.52	52788.51	Reef 21-187
Reef 21-187.Precision for TRANSECT_NO	16701.61	6698.09	5848.61	15959.06	31438.54	Reef 21-187
Reef 21-187.Precision for month	16926.17	13261.26	1677.22	13024.53	50633.62	Reef 21-187
Reef 21-187.Precision for Obs	0.49	0.08	0.35	0.49	0.66	Reef 21-187
Reef 21-591.Precision for SITE_NO	8.04	7.34	1.14	5.94	27.64	Reef 21-591
Reef 21-591.Precision for TRANSECT_NO	26950.37	23044.46	4970.32	20458.49	88566.32	Reef 21-591
Reef 21-591.Precision for month	23530.32	18868.76	4207.71	18398.87	73871.43	Reef 21-591
Reef 21-591.Precision for Obs	1.53	0.33	0.98	1.49	2.29	Reef 21-591
Tern Island.Precision for SITE_NO	39724.68	2112.07	35914.72	39837.01	43717.01	Tern Island
Tern Island.Precision for TRANSECT_NO	39468.44	2097.89	36253.50	39580.00	43243.16	Tern Island
Tern Island.Precision for month	7022.60	373.47	5466.90	7042.48	78564.99	Tern Island
Tern Island.Precision for Obs	1.03	0.09	0.95	1.00	1.05	Tern Island
Jenkins Reef.Precision for SITE_NO	4.89	4.60	0.78	3.56	17.09	Jenkins Reef
Jenkins Reef.Precision for TRANSECT_NO	18049.93	14173.47	2239.38	14235.69	55170.13	Jenkins Reef
Jenkins Reef.Precision for month	17847.03	14290.24	2104.87	13934.86	55494.42	Jenkins Reef
Jenkins Reef.Precision for Obs	2.28	0.72	1.20	2.17	4.01	Jenkins Reef
Reef 21-245.Precision for SITE_NO	20.26	27.45	1.97	12.11	89.34	Reef 21-245
Reef 21-245.Precision for TRANSECT_NO	24706.84	24037.14	2736.29	17715.59	88599.52	Reef 21-245
Reef 21-245.Precision for month	23960.25	25935.94	2061.97	16156.06	92788.93	Reef 21-245
Reef 21-245.Precision for Obs	1.63	0.42	0.96	1.58	2.61	Reef 21-245
Reef 21-278.Precision for SITE_NO	26440.94	26716.14	2443.77	18547.86	97437.73	Reef 21-278
Reef 21-278.Precision for TRANSECT_NO	18492.68	19729.73	1401.51	12507.38	71132.54	Reef 21-278
Reef 21-278.Precision for month	26338.01	27370.14	2684.93	18230.67	98978.80	Reef 21-278
Reef 21-278.Precision for Obs	2.33	0.52	1.46	2.28	3.51	Reef 21-278
Reef 21-550.Precision for SITE_NO	16618.76	13226.61	1684.18	12831.08	51323.88	Reef 21-550
Reef 21-550.Precision for TRANSECT_NO	20544.56	16495.95	2773.73	15988.43	64715.45	Reef 21-550
Reef 21-550.Precision for month	18981.03	13909.70	2444.84	15221.87	55113.66	Reef 21-550
Reef 21-550.Precision for Obs	1.78	0.41	1.06	1.75	2.66	Reef 21-550
Reef 22-084.Precision for SITE_NO	15716.06	12945.93	1486.63	11931.11	50053.28	Reef 22-084
Reef 22-084.Precision for TRANSECT_NO	20956.38	19745.24	1874.76	15182.28	73637.23	Reef 22-084
Reef 22-084.Precision for month	17644.36	11873.87	2864.19	14785.08	48117.37	Reef 22-084
Reef 22-084.Precision for Obs	1.22	0.27	0.74	1.20	1.79	Reef 22-084
Small Lagoon Reef.Precision for SITE_NO	19110.10	18126.58	1380.48	13706.51	67184.50	Small Lagoon Reef
Small Lagoon Reef.Precision for TRANSECT_NO	27320.84	28342.31	3029.05	18960.87	102145.37	Small Lagoon Reef
Small Lagoon Reef.Precision for month	23781.34	25031.21	2056.90	16319.31	90093.03	Small Lagoon Reef
Small Lagoon Reef.Precision for Obs	1.77	0.62	0.89	1.66	3.29	Small Lagoon Reef
Wade Reef.Precision for SITE_NO	28480.03	30884.62	2905.47	19283.15	109804.26	Wade Reef
Wade Reef.Precision for TRANSECT_NO	26525.14	28149.49	2662.75	18164.17	100873.07	Wade Reef
Wade Reef.Precision for month	25014.90	27363.33	2323.78	16823.94	97313.28	Wade Reef
Wade Reef.Precision for Obs	2.72	0.86	1.44	2.58	4.77	Wade Reef
Reef 21-296.Precision for SITE_NO	51.82	71.06	3.77	30.46	231.73	Reef 21-296
Reef 21-296.Precision for TRANSECT_NO	23148.13	24349.08	2003.01	15886.07	87714.46	Reef 21-296
Reef 21-296.Precision for month	20077.62	20162.67	1420.80	13990.44	73952.06	Reef 21-296
Reef 21-296.Precision for Obs	3.34	0.73	2.13	3.27	4.98	Reef 21-296
Reef 21-302.Precision for SITE_NO	4.53	3.70	0.69	3.53	14.30	Reef 21-302
Reef 21-302.Precision for TRANSECT_NO	28865.97	30410.95	3794.17	19876.11	109349.77	Reef 21-302
Reef 21-302.Precision for month	20477.33	19419.12	1946.92	14768.30	72465.92	Reef 21-302
Reef 21-302.Precision for Obs	4.07	1.14	2.29	3.91	6.75	Reef 21-302
Reef 21-558.Precision for SITE_NO	21.91	24.22	2.11	14.66	85.85	Reef 21-558
Reef 21-558.Precision for TRANSECT_NO	20421.44	20048.76	1671.19	14448.07	74061.60	Reef 21-558
Reef 21-558.Precision for month	24846.47	27724.79	2333.01	16531.59	97997.00	Reef 21-558
Reef 21-558.Precision for Obs	2.99	0.85	1.68	2.86	5.00	Reef 21-558
Centipede Reef.Precision for SITE_NO	18501.93	17953.65	1304.31	13117.00	66290.60	Centipede Reef
Centipede Reef.Precision for TRANSECT_NO	80.49	113.45	5.07	46.24	367.43	Centipede Reef
Centipede Reef.Precision for month	21011.81	21283.73	1517.63	14636.67	77524.01	Centipede Reef
Centipede Reef.Precision for Obs	3.03	0.68	1.89	2.96	4.55	Centipede Reef
Fore and Aft Reef.Precision for SITE_NO	18760.19	14629.10	2295.88	14831.66	57081.73	Fore and Aft Reef
Fore and Aft Reef.Precision for TRANSECT_NO	17211.31	13871.01	1931.13	13380.57	53867.03	Fore and Aft Reef
Fore and Aft Reef.Precision for month	18659.39	17731.45	1478.76	13415.05	65861.78	Fore and Aft Reef
Fore and Aft Reef.Precision for Obs	4.21	0.91	2.70	4.12	6.27	Fore and Aft Reef
Grub Reef (18-077).Precision for SITE_NO	28421.57	23462.51	5771.42	21850.56	91038.14	Grub Reef (18-077)
Grub Reef (18-077).Precision for TRANSECT_NO	2.23	0.91	0.81	2.11	4.33	Grub Reef (18-077)
Grub Reef (18-077).Precision for month	15992.10	12642.32	1600.87	12333.02	48743.10	Grub Reef (18-077)
Grub Reef (18-077).Precision for Obs	1.11	0.21	0.71	1.10	1.53	Grub Reef (18-077)
Helix Reef.Precision for SITE_NO	2.52	1.99	0.38	2.00	7.73	Helix Reef
Helix Reef.Precision for TRANSECT_NO	16602.10	15442.45	1067.65	11885.23	57799.20	Helix Reef
Helix Reef.Precision for month	20989.96	18896.40	1866.99	15622.11	70758.27	Helix Reef
Helix Reef.Precision for Obs	2.60	0.78	1.43	2.48	4.47	Helix Reef
John Brewer Reef.Precision for SITE_NO	1.15	0.78	0.24	0.95	3.17	John Brewer Reef
John Brewer Reef.Precision for TRANSECT_NO	9.67	6.18	3.24	8.04	26.35	John Brewer Reef
John Brewer Reef.Precision for month	20364.62	14218.99	3280.48	16748.10	57812.04	John Brewer Reef
John Brewer Reef.Precision for Obs	1.50	0.18	1.17	1.50	1.87	John Brewer Reef
Kelso Reef.Precision for SITE_NO	20211.10	19383.89	1750.24	14518.78	71892.79	Kelso Reef
Kelso Reef.Precision for TRANSECT_NO	3.24	1.61	1.16	2.90	7.34	Kelso Reef
Kelso Reef.Precision for month	21686.04	21538.64	1835.64	15343.30	78848.05	Kelso Reef
Kelso Reef.Precision for Obs	1.96	0.46	1.21	1.91	3.01	Kelso Reef
Little Kelso Reef.Precision for SITE_NO	5.31	3.12	1.10	4.70	12.89	Little Kelso Reef
Little Kelso Reef.Precision for TRANSECT_NO	16535.07	14268.98	1269.89	12269.13	54355.70	Little Kelso Reef
Little Kelso Reef.Precision for month	18759.51	17466.58	1431.97	13604.16	64993.33	Little Kelso Reef
Little Kelso Reef.Precision for Obs	2.22	0.44	1.47	2.18	3.21	Little Kelso Reef
Lynchs Reef.Precision for SITE_NO	409.88	3887.97	2.94	48.27	2679.24	Lynchs Reef
Lynchs Reef.Precision for TRANSECT_NO	24.23	32.23	1.33	14.28	107.77	Lynchs Reef
Lynchs Reef.Precision for month	20553.65	22742.76	1245.92	13538.98	81011.20	Lynchs Reef
Lynchs Reef.Precision for Obs	4.40	1.18	2.51	4.25	7.14	Lynchs Reef
Rib Reef.Precision for SITE_NO	8316.51	6678.74	711.40	6600.29	25109.21	Rib Reef
Rib Reef.Precision for TRANSECT_NO	33534.12	20737.44	10384.79	28231.09	87985.92	Rib Reef
Rib Reef.Precision for month	2105.50	1347.73	412.78	1815.53	5479.62	Rib Reef
Rib Reef.Precision for Obs	0.99	0.12	0.74	0.99	1.22	Rib Reef
Roxburgh Reef.Precision for SITE_NO	25870.86	26160.32	2618.35	18160.19	95405.11	Roxburgh Reef
Roxburgh Reef.Precision for TRANSECT_NO	5.55	3.08	1.79	4.84	13.49	Roxburgh Reef
Roxburgh Reef.Precision for month	21896.31	21979.64	1934.05	15375.32	80431.35	Roxburgh Reef
Roxburgh Reef.Precision for Obs	2.69	0.73	1.55	2.60	4.39	Roxburgh Reef
Chicken Reef.Precision for SITE_NO	23946.77	19792.23	4024.51	18518.39	76487.64	Chicken Reef
Chicken Reef.Precision for TRANSECT_NO	28.17	21.99	5.60	22.21	86.98	Chicken Reef
Chicken Reef.Precision for month	8824.33	6487.24	1998.60	7099.45	26101.64	Chicken Reef
Chicken Reef.Precision for Obs	2.49	0.30	1.93	2.49	3.11	Chicken Reef
Fork Reef.Precision for SITE_NO	20140.93	15334.16	3310.78	16011.28	61872.01	Fork Reef
Fork Reef.Precision for TRANSECT_NO	26834.80	17757.32	7835.98	22253.22	75070.98	Fork Reef
Fork Reef.Precision for month	29210.31	21987.76	6792.42	23261.83	88390.51	Fork Reef
Fork Reef.Precision for Obs	1.36	0.28	0.90	1.33	1.98	Fork Reef
Knife Reef.Precision for SITE_NO	18.32	19.55	2.05	12.52	69.94	Knife Reef
Knife Reef.Precision for TRANSECT_NO	24579.18	25230.89	2475.41	17131.72	91451.04	Knife Reef
Knife Reef.Precision for month	18986.26	18233.36	1455.09	13574.67	67545.89	Knife Reef
Knife Reef.Precision for Obs	4.36	1.33	2.34	4.17	7.52	Knife Reef
Myrmidon Reef.Precision for SITE_NO	21851.12	36066.81	3184.78	11929.91	104752.46	Myrmidon Reef
Myrmidon Reef.Precision for TRANSECT_NO	18.19	7.23	10.37	16.84	38.38	Myrmidon Reef
Myrmidon Reef.Precision for month	5846.54	4625.38	196.41	2982.27	11170.92	Myrmidon Reef
Myrmidon Reef.Precision for Obs	2.87	0.35	2.28	2.84	3.65	Myrmidon Reef
Fitzroy Island.Precision for SITE_NO	25003.57	19164.09	5395.49	19803.62	75425.19	Fitzroy Island
Fitzroy Island.Precision for TRANSECT_NO	25990.74	29106.82	2215.64	17279.44	102117.39	Fitzroy Island
Fitzroy Island.Precision for month	25051.74	23433.32	2846.62	18407.81	86732.98	Fitzroy Island
Fitzroy Island.Precision for Obs	0.60	0.10	0.42	0.59	0.81	Fitzroy Island
Green Island.Precision for SITE_NO	58.37	89.42	5.40	32.34	271.93	Green Island
Green Island.Precision for TRANSECT_NO	22136.50	23542.99	1469.78	15027.91	84473.78	Green Island
Green Island.Precision for month	26083.13	27932.98	2035.43	17730.99	99789.70	Green Island
Green Island.Precision for Obs	1.44	0.17	1.14	1.43	1.79	Green Island
Low Isles.Precision for SITE_NO	42334.91	71522.18	3583.00	22110.95	207593.07	Low Isles
Low Isles.Precision for TRANSECT_NO	378.99	411.97	57.42	256.47	1451.05	Low Isles
Low Isles.Precision for month	17126.63	18313.20	689.76	11206.84	66034.11	Low Isles
Low Isles.Precision for Obs	0.88	0.13	0.64	0.87	1.14	Low Isles
Hastings Reef.Precision for SITE_NO	1.54	0.46	0.53	1.28	3.02	Hastings Reef
Hastings Reef.Precision for TRANSECT_NO	1564.16	82.86	1000.18	1568.57	100409.64	Hastings Reef
Hastings Reef.Precision for month	NA	NA	145.90	2292.33	325818.16	Hastings Reef
Hastings Reef.Precision for Obs	1.63	0.06	1.61	1.64	1.90	Hastings Reef
Mackay Reef.Precision for SITE_NO	18042.63	13632.69	2563.55	14547.52	53457.51	Mackay Reef
Mackay Reef.Precision for TRANSECT_NO	34.86	39.15	4.83	23.29	137.85	Mackay Reef
Mackay Reef.Precision for month	26693.48	25541.51	3342.04	19262.72	95598.32	Mackay Reef
Mackay Reef.Precision for Obs	1.00	0.14	0.74	0.99	1.29	Mackay Reef
Michaelmas Cay.Precision for SITE_NO	13522.47	12433.82	721.01	9502.23	45950.13	Michaelmas Cay
Michaelmas Cay.Precision for TRANSECT_NO	25717.94	22266.97	3836.38	19484.91	85151.83	Michaelmas Cay
Michaelmas Cay.Precision for month	16113.57	12139.29	2406.64	13046.09	47558.86	Michaelmas Cay
Michaelmas Cay.Precision for Obs	1.83	0.25	1.37	1.82	2.36	Michaelmas Cay
Thetford Reef.Precision for SITE_NO	101.45	139.96	8.85	59.79	452.14	Thetford Reef
Thetford Reef.Precision for TRANSECT_NO	28122.21	24391.14	3077.30	21416.92	92181.21	Thetford Reef
Thetford Reef.Precision for month	17957.89	17463.61	1512.89	12835.35	64266.46	Thetford Reef
Thetford Reef.Precision for Obs	3.00	0.40	2.29	2.97	3.88	Thetford Reef
Agincourt Reef No.1.Precision for SITE_NO	22455.20	24340.07	1682.54	15132.26	86780.36	Agincourt Reef No.1
Agincourt Reef No.1.Precision for TRANSECT_NO	27984.78	34135.36	2567.20	17727.28	115818.79	Agincourt Reef No.1
Agincourt Reef No.1.Precision for month	28178.59	35169.74	2599.09	17615.98	118180.31	Agincourt Reef No.1
Agincourt Reef No.1.Precision for Obs	3.43	0.55	2.47	3.39	4.62	Agincourt Reef No.1
Opal Reef.Precision for SITE_NO	25845.98	24698.98	2561.34	18690.60	91396.33	Opal Reef
Opal Reef.Precision for TRANSECT_NO	20819.21	23719.65	1616.37	13623.05	83484.52	Opal Reef
Opal Reef.Precision for month	14000.15	13087.27	1800.22	10253.77	48661.41	Opal Reef
Opal Reef.Precision for Obs	2.12	0.29	1.62	2.10	2.76	Opal Reef
St. Crispin Reef.Precision for SITE_NO	32446.40	28822.68	6206.41	24130.36	108511.01	St. Crispin Reef
St. Crispin Reef.Precision for TRANSECT_NO	22.69	17.70	5.84	17.70	69.99	St. Crispin Reef
St. Crispin Reef.Precision for month	8227.12	6778.30	1366.26	6377.52	26135.19	St. Crispin Reef
St. Crispin Reef.Precision for Obs	2.32	0.34	1.73	2.30	3.06	St. Crispin Reef
Broomfield Reef.Precision for SITE_NO	63.09	57.24	13.12	46.28	213.79	Broomfield Reef
Broomfield Reef.Precision for TRANSECT_NO	24556.73	21384.55	3520.41	18594.51	81279.92	Broomfield Reef
Broomfield Reef.Precision for month	27115.87	25435.43	3861.92	19800.05	94531.35	Broomfield Reef
Broomfield Reef.Precision for Obs	1.58	0.31	1.06	1.55	2.29	Broomfield Reef
Lady Musgrave Island.Precision for SITE_NO	23407.36	20771.53	3150.35	17570.26	78550.39	Lady Musgrave Island
Lady Musgrave Island.Precision for TRANSECT_NO	24182.35	23779.07	2789.05	17244.64	87421.66	Lady Musgrave Island
Lady Musgrave Island.Precision for month	32234.76	31348.68	5707.64	23032.24	115000.83	Lady Musgrave Island
Lady Musgrave Island.Precision for Obs	0.62	0.10	0.46	0.61	0.84	Lady Musgrave Island
One Tree Island.Precision for SITE_NO	13342.74	7377.98	2413.43	11623.11	30829.11	One Tree Island
One Tree Island.Precision for TRANSECT_NO	15164.04	9485.78	2427.59	13038.85	38032.01	One Tree Island
One Tree Island.Precision for month	13135.53	10084.41	985.08	9496.44	41970.64	One Tree Island
One Tree Island.Precision for Obs	4.05	0.69	2.78	4.02	5.48	One Tree Island
Wreck Island.Precision for SITE_NO	23129.13	15623.01	6153.71	19073.94	64593.97	Wreck Island
Wreck Island.Precision for TRANSECT_NO	3.50	1.68	1.19	3.17	7.72	Wreck Island
Wreck Island.Precision for month	19580.45	11849.43	4970.65	16838.07	50369.92	Wreck Island
Wreck Island.Precision for Obs	1.17	0.17	0.87	1.15	1.56	Wreck Island
Linnet Reef.Precision for SITE_NO	28080.70	31270.37	2935.49	18752.32	109852.44	Linnet Reef
Linnet Reef.Precision for TRANSECT_NO	25438.92	24161.58	2765.92	18511.65	89305.09	Linnet Reef
Linnet Reef.Precision for month	25703.35	27860.37	2368.12	17392.53	99107.52	Linnet Reef
Linnet Reef.Precision for Obs	0.87	0.16	0.60	0.86	1.23	Linnet Reef
Martin Reef.Precision for SITE_NO	3.59	2.55	0.71	2.92	10.76	Martin Reef
Martin Reef.Precision for TRANSECT_NO	15674.20	8045.72	3996.03	13837.67	34893.33	Martin Reef
Martin Reef.Precision for month	17269.02	12752.05	2263.41	13374.28	50526.13	Martin Reef
Martin Reef.Precision for Obs	0.92	0.12	0.72	0.91	1.19	Martin Reef
Lizard Isles.Precision for SITE_NO	27194.13	21953.83	3677.11	21481.40	84235.11	Lizard Isles
Lizard Isles.Precision for TRANSECT_NO	22877.47	20778.27	3466.77	16970.49	77618.33	Lizard Isles
Lizard Isles.Precision for month	23153.73	22100.52	3267.01	16770.80	81338.93	Lizard Isles
Lizard Isles.Precision for Obs	0.93	0.14	0.68	0.92	1.24	Lizard Isles
Macgillivray Reef.Precision for SITE_NO	18435.06	10726.92	4194.12	15843.45	45406.83	Macgillivray Reef
Macgillivray Reef.Precision for TRANSECT_NO	4.03	1.38	2.05	3.79	7.62	Macgillivray Reef
Macgillivray Reef.Precision for month	13632.74	10849.76	1188.84	10302.72	40815.76	Macgillivray Reef
Macgillivray Reef.Precision for Obs	1.37	0.14	1.13	1.36	1.70	Macgillivray Reef
North Direction Island.Precision for SITE_NO	18297.23	17887.89	1337.39	12942.66	65998.09	North Direction Island
North Direction Island.Precision for TRANSECT_NO	8.20	4.43	2.32	7.32	19.22	North Direction Island
North Direction Island.Precision for month	19298.21	17136.30	1995.17	14438.97	64809.59	North Direction Island
North Direction Island.Precision for Obs	1.34	0.18	1.03	1.33	1.72	North Direction Island
Carter Reef.Precision for SITE_NO	29227.45	32325.69	3648.93	19618.86	114265.85	Carter Reef
Carter Reef.Precision for TRANSECT_NO	117.39	146.81	12.53	73.63	496.43	Carter Reef
Carter Reef.Precision for month	24910.24	25052.38	3478.51	17564.95	91622.22	Carter Reef
Carter Reef.Precision for Obs	3.63	0.60	2.58	3.59	4.95	Carter Reef
No Name Reef.Precision for SITE_NO	24933.94	20968.69	3612.77	19230.12	80124.67	No Name Reef
No Name Reef.Precision for TRANSECT_NO	24.51	21.37	4.81	18.37	80.98	No Name Reef
No Name Reef.Precision for month	24435.41	22155.92	2813.36	18214.41	82872.88	No Name Reef
No Name Reef.Precision for Obs	2.19	0.32	1.63	2.17	2.87	No Name Reef
Yonge Reef.Precision for SITE_NO	23870.85	26734.40	1999.55	15829.56	94210.65	Yonge Reef
Yonge Reef.Precision for TRANSECT_NO	21930.30	23679.87	1570.54	14772.01	84675.46	Yonge Reef
Yonge Reef.Precision for month	28334.75	32881.62	2800.40	18483.01	113798.80	Yonge Reef
Yonge Reef.Precision for Obs	2.39	0.36	1.77	2.37	3.17	Yonge Reef
Chinaman Reef (22-102).Precision for SITE_NO	22350.51	17485.58	3573.24	17694.37	68765.74	Chinaman Reef (22-102)
Chinaman Reef (22-102).Precision for TRANSECT_NO	18356.62	14902.11	2518.67	14350.48	57679.04	Chinaman Reef (22-102)
Chinaman Reef (22-102).Precision for month	23530.69	20521.49	3016.09	17785.37	78136.23	Chinaman Reef (22-102)
Chinaman Reef (22-102).Precision for Obs	2.13	0.37	1.52	2.09	2.98	Chinaman Reef (22-102)
Gannet Cay.Precision for SITE_NO	21576.43	20689.34	2284.69	15534.43	77011.16	Gannet Cay
Gannet Cay.Precision for TRANSECT_NO	27181.33	17807.99	7310.27	22659.14	74004.58	Gannet Cay
Gannet Cay.Precision for month	26075.34	20640.18	4548.05	20506.01	81315.51	Gannet Cay
Gannet Cay.Precision for Obs	0.97	0.16	0.70	0.95	1.33	Gannet Cay
Horseshoe Reef.Precision for SITE_NO	24500.98	23178.40	2510.56	17865.74	85730.14	Horseshoe Reef
Horseshoe Reef.Precision for TRANSECT_NO	26989.72	24633.07	3939.44	19989.15	91945.94	Horseshoe Reef
Horseshoe Reef.Precision for month	27819.66	27861.14	3874.41	19652.32	101005.73	Horseshoe Reef
Horseshoe Reef.Precision for Obs	0.91	0.15	0.65	0.89	1.24	Horseshoe Reef
Reef 21-529.Precision for SITE_NO	27144.66	21674.15	3691.40	21465.01	83706.51	Reef 21-529
Reef 21-529.Precision for TRANSECT_NO	36.03	33.30	7.07	26.30	124.03	Reef 21-529
Reef 21-529.Precision for month	25128.91	19364.16	4487.38	20033.13	76118.38	Reef 21-529
Reef 21-529.Precision for Obs	2.67	0.33	2.07	2.65	3.38	Reef 21-529
Snake Reef.Precision for SITE_NO	18532.58	15417.87	2177.94	14205.74	59537.41	Snake Reef
Snake Reef.Precision for TRANSECT_NO	436.22	1085.32	7.39	157.09	2620.36	Snake Reef
Snake Reef.Precision for month	38761.73	46921.46	5945.04	24931.23	158918.42	Snake Reef
Snake Reef.Precision for Obs	1.44	0.24	1.03	1.42	1.97	Snake Reef
East Cay.Precision for SITE_NO	39.03	44.91	5.61	25.60	154.37	East Cay
East Cay.Precision for TRANSECT_NO	4745.74	4297.82	668.94	3527.41	16133.81	East Cay
East Cay.Precision for month	35506.06	21018.14	8111.35	31088.29	88147.47	East Cay
East Cay.Precision for Obs	1.94	0.28	1.49	1.90	2.57	East Cay
Turner Cay.Precision for SITE_NO	24446.35	25794.68	1873.73	16756.13	92551.00	Turner Cay
Turner Cay.Precision for TRANSECT_NO	23763.17	24895.12	1794.44	16360.68	89431.37	Turner Cay
Turner Cay.Precision for month	25466.41	28502.73	2174.42	16925.92	100142.63	Turner Cay
Turner Cay.Precision for Obs	1.22	0.17	0.91	1.21	1.59	Turner Cay
Havannah Island.Precision for SITE_NO	25498.23	21712.55	3063.59	19466.93	83133.17	Havannah Island
Havannah Island.Precision for TRANSECT_NO	9.80	4.83	3.33	8.85	21.88	Havannah Island
Havannah Island.Precision for month	26527.37	23034.38	2797.49	20067.13	87484.32	Havannah Island
Havannah Island.Precision for Obs	2.21	0.26	1.74	2.20	2.75	Havannah Island
Middle Reef.Precision for SITE_NO	2.58	2.20	0.41	1.97	8.41	Middle Reef
Middle Reef.Precision for TRANSECT_NO	18559.59	19682.74	517.95	11982.39	70747.03	Middle Reef
Middle Reef.Precision for month	9255.09	5847.90	1903.37	7997.19	23927.99	Middle Reef
Middle Reef.Precision for Obs	0.71	0.10	0.53	0.70	0.93	Middle Reef
Pandora Reef.Precision for SITE_NO	1.63	1.46	0.35	1.21	5.46	Pandora Reef
Pandora Reef.Precision for TRANSECT_NO	2.53	1.35	0.80	2.24	5.93	Pandora Reef
Pandora Reef.Precision for month	14355.75	18981.56	381.08	6715.11	65934.24	Pandora Reef
Pandora Reef.Precision for Obs	0.44	0.06	0.32	0.44	0.57	Pandora Reef
Davies Reef.Precision for SITE_NO	25848.50	25386.16	2024.65	18363.09	93140.95	Davies Reef
Davies Reef.Precision for TRANSECT_NO	10.87	5.08	4.05	9.87	23.57	Davies Reef
Davies Reef.Precision for month	24516.85	25586.69	2657.34	16955.75	92079.02	Davies Reef
Davies Reef.Precision for Obs	3.61	0.44	2.81	3.59	4.54	Davies Reef
Dip Reef.Precision for SITE_NO	51.95	41.22	12.08	40.54	163.25	Dip Reef
Dip Reef.Precision for TRANSECT_NO	26.75	18.76	5.16	21.95	77.04	Dip Reef
Dip Reef.Precision for month	21238.67	15968.34	3572.12	16957.18	64902.55	Dip Reef
Dip Reef.Precision for Obs	2.36	0.26	1.90	2.34	2.93	Dip Reef
Border Island.Precision for SITE_NO	23174.71	19825.30	3338.42	17747.57	75266.13	Border Island
Border Island.Precision for TRANSECT_NO	6.95	7.79	1.00	4.62	27.01	Border Island
Border Island.Precision for month	26343.68	28034.58	2665.41	18052.24	99853.68	Border Island
Border Island.Precision for Obs	0.38	0.10	0.21	0.37	0.62	Border Island
Hayman Island.Precision for SITE_NO	9.56	9.99	1.08	6.61	35.84	Hayman Island
Hayman Island.Precision for TRANSECT_NO	27165.81	25016.06	4203.73	19996.21	93093.58	Hayman Island
Hayman Island.Precision for month	23034.69	21517.76	2423.70	16895.11	79908.63	Hayman Island
Hayman Island.Precision for Obs	0.88	0.21	0.54	0.86	1.35	Hayman Island
Langford and Bird Isles.Precision for SITE_NO	21870.04	14219.62	5146.17	18371.45	60222.41	Langford and Bird Isles
Langford and Bird Isles.Precision for TRANSECT_NO	26451.99	19317.15	6749.61	21335.87	79536.96	Langford and Bird Isles
Langford and Bird Isles.Precision for month	21015.03	18004.79	2820.30	15840.70	71526.00	Langford and Bird Isles
Langford and Bird Isles.Precision for Obs	0.28	0.04	0.21	0.28	0.37	Langford and Bird Isles
Reef 19-131.Precision for SITE_NO	62.84	141.57	2.97	26.77	356.56	Reef 19-131
Reef 19-131.Precision for TRANSECT_NO	25203.54	14087.26	9033.69	21792.25	62851.72	Reef 19-131
Reef 19-131.Precision for month	13830.27	11487.58	911.81	10104.84	42958.34	Reef 19-131
Reef 19-131.Precision for Obs	0.96	0.13	0.71	0.96	1.23	Reef 19-131
Reef 19-138.Precision for SITE_NO	27876.64	27174.48	3911.73	19962.95	100294.52	Reef 19-138
Reef 19-138.Precision for TRANSECT_NO	23584.35	18312.10	5015.67	18588.15	72039.92	Reef 19-138
Reef 19-138.Precision for month	26003.96	26270.13	3104.84	18279.40	96015.41	Reef 19-138
Reef 19-138.Precision for Obs	0.99	0.16	0.71	0.97	1.35	Reef 19-138
Reef 20-104.Precision for SITE_NO	147.49	304.25	7.00	65.82	798.01	Reef 20-104
Reef 20-104.Precision for TRANSECT_NO	24444.82	33455.94	1810.68	14393.52	109092.87	Reef 20-104
Reef 20-104.Precision for month	24089.21	24765.08	1261.99	16524.14	89579.74	Reef 20-104
Reef 20-104.Precision for Obs	1.42	0.19	1.07	1.41	1.83	Reef 20-104
Hyde Reef.Precision for SITE_NO	23547.98	15008.30	5930.99	19858.37	66071.70	Hyde Reef
Hyde Reef.Precision for TRANSECT_NO	19826.07	7817.00	8471.58	18443.56	40175.49	Hyde Reef
Hyde Reef.Precision for month	22576.99	14127.37	5825.37	19139.27	62597.90	Hyde Reef
Hyde Reef.Precision for Obs	1.44	0.20	1.07	1.43	1.87	Hyde Reef
Rebe Reef.Precision for SITE_NO	25131.09	24533.43	3554.75	17989.50	89570.10	Rebe Reef
Rebe Reef.Precision for TRANSECT_NO	28208.48	30272.86	4711.07	19134.89	106379.67	Rebe Reef
Rebe Reef.Precision for month	29964.59	38672.62	2782.47	18369.92	127768.21	Rebe Reef
Rebe Reef.Precision for Obs	1.05	0.27	0.62	1.01	1.67	Rebe Reef
Slate Reef.Precision for SITE_NO	29871.79	18070.89	11093.60	25024.51	78284.21	Slate Reef
Slate Reef.Precision for TRANSECT_NO	4.15	2.11	1.35	3.72	9.45	Slate Reef
Slate Reef.Precision for month	16614.21	14202.77	1362.24	12414.87	54369.58	Slate Reef
Slate Reef.Precision for Obs	1.40	0.25	0.99	1.38	1.96	Slate Reef
